# Supplementary material for: PAS Domain Protein Pas3 Interacts with the Chromatin Modifier Bre1 in Regulating Cryptococcal Morphogenesis
Source: mBio. 2018 Nov 13;9(6):e02135-18. doi: 10.1128/mBio.02135-18 (PMC6234864; doi:10.1128/mBio.02135-18)
Supplement: TABLE S2 [file mbo005184156st2.xlsx]

## Sheet: UP (logFC>1, 0.01)
Table S2 DE genes of WT strain on V8 vs. YPD
ID	logFC	P.Value
CNAG_00795	11.9138	0
CNAG_02489	8.30398	2.10932e-301
CNAG_01995	9.13389	5.45144e-259
CNAG_05913	7.00182	9.64703e-248
CNAG_01527	6.52568	3.32126e-224
CNAG_03772	8.76854	2.77112e-222
CNAG_02465	6.27493	1.21935e-211
CNAG_06330	6.64515	5.34063e-211
CNAG_01725	7.16185	6.29615e-210
CNAG_04758	6.20908	6.26099e-206
CNAG_01512	6.10466	7.87689e-206
CNAG_06776	6.23403	1.61918e-201
CNAG_02184	7.91589	8.02552e-199
CNAG_01936	5.97148	4.47618e-197
CNAG_04837	7.60725	6.49157e-196
CNAG_05914	6.26578	4.84435e-195
CNAG_05929	6.26578	4.84435e-195
CNAG_07407	5.75836	1.42794e-189
CNAG_02464	6.01216	3.2595e-185
CNAG_03461	5.82526	1.52562e-177
CNAG_04691	5.64697	2.32867e-174
CNAG_03366	5.54873	2.72525e-164
CNAG_06808	5.23273	2.96015e-163
CNAG_07448	5.89129	2.96015e-163
CNAG_01121	5.78258	5.03872e-161
CNAG_03600	5.2332	4.20758e-158
CNAG_05778	5.30325	4.45198e-158
CNAG_06561	5.10548	5.20001e-157
CNAG_04343	6.27821	5.31478e-153
CNAG_00284	5.30016	4.86589e-151
CNAG_04007	7.00486	1.09997e-150
CNAG_06329	5.54167	9.44591e-150
CNAG_00601	4.88588	8.26347e-148
CNAG_05662	5.71989	5.44778e-147
CNAG_07699	5.1883	1.83106e-144
CNAG_03021	5.63316	2.30753e-144
CNAG_05729	7.85235	7.20339e-144
CNAG_06159	4.99962	1.53363e-142
CNAG_04346	5.22276	1.63946e-142
CNAG_03635	5.27431	1.21104e-139
CNAG_06186	4.97041	5.78241e-139
CNAG_04142	4.62459	6.36053e-136
CNAG_05693	5.24972	1.00594e-132
CNAG_05833	5.33047	2.21437e-132
CNAG_03938	5.11569	4.16831e-131
CNAG_07869	6.67698	1.03542e-130
CNAG_05523	4.61475	4.19724e-130
CNAG_02900	5.3317	4.20026e-128
CNAG_05522	4.38811	6.9646e-127
CNAG_00798	6.72428	2.47882e-126
CNAG_02087	4.88751	1.66298e-124
CNAG_06814	4.48535	3.17898e-123
CNAG_05678	4.70026	1.02572e-122
CNAG_03576	5.01036	2.24906e-121
CNAG_00250	4.67865	8.40209e-119
CNAG_07774	4.5461	2.90488e-118
CNAG_02125	4.94259	1.80812e-117
CNAG_05264	4.29982	4.8497e-116
CNAG_04345	4.23207	2.61641e-115
CNAG_07772	4.85664	2.64113e-115
CNAG_07399	6.33025	4.79497e-114
CNAG_03825	4.2808	8.72829e-114
CNAG_02848	4.11703	6.72989e-113
CNAG_01118	5.04273	1.34385e-112
CNAG_03252	4.84755	2.03093e-112
CNAG_00598	4.34305	2.81496e-112
CNAG_01592	4.34948	7.08736e-112
CNAG_04707	4.02627	4.58825e-110
CNAG_02531	4.65175	1.31493e-109
CNAG_00122	4.78368	4.43586e-108
CNAG_07982	3.86707	9.94971e-104
CNAG_05861	4.17736	1.55191e-103
CNAG_06583	5.51125	1.32386e-102
CNAG_04363	4.39008	1.58262e-101
CNAG_02759	3.9738	4.61489e-101
CNAG_03856	3.72142	8.42313e-100
CNAG_04217	4.30326	9.30655e-99
CNAG_03599	4.04292	2.32277e-98
CNAG_05372	3.91959	1.88237e-97
CNAG_01223	3.70893	3.53244e-97
CNAG_00827	4.12719	1.06083e-95
CNAG_07708	4.07489	2.67992e-95
CNAG_06337	4.08745	3.34046e-95
CNAG_06203	4.01844	1.23684e-90
CNAG_03703	4.40605	2.00324e-90
CNAG_00758	4.28716	8.51243e-89
CNAG_05558	4.00687	9.07027e-89
CNAG_00366	4.29455	6.91129e-85
CNAG_06890	4.3426	1.24079e-84
CNAG_06000	3.44839	1.32757e-84
CNAG_06422	3.52038	3.31107e-83
CNAG_04029	3.56694	8.92978e-83
CNAG_03666	3.3908	1.64334e-80
CNAG_00452	5.25423	7.98844e-80
CNAG_01806	3.90207	2.22268e-77
CNAG_05586	3.81163	1.24207e-76
CNAG_05302	3.59656	4.32862e-76
CNAG_02060	4.17616	4.9645e-76
CNAG_03224	3.37827	8.64087e-76
CNAG_04003	3.31824	1.54831e-75
CNAG_01562	3.18208	1.61802e-75
CNAG_05866	3.38617	2.28587e-75
CNAG_00679	4.69512	2.55665e-74
CNAG_00475	3.46114	6.55705e-74
CNAG_04655	3.6278	8.92366e-74
CNAG_00597	3.16741	9.03781e-74
CNAG_07367	3.16741	9.03781e-74
CNAG_00049	3.70774	3.55068e-73
CNAG_00596	3.25952	1.35831e-72
CNAG_06503	4.85849	3.06801e-72
CNAG_03907	4.05805	1.32582e-71
CNAG_00678	3.28727	1.31982e-70
CNAG_01441	3.36941	1.31982e-70
CNAG_01672	3.78499	3.51815e-69
CNAG_02284	3.35834	4.42295e-69
CNAG_07604	3.36175	3.28723e-68
CNAG_00048	3.58781	1.7761e-67
CNAG_01004	3.12685	3.14954e-67
CNAG_06493	4.36914	7.02032e-67
CNAG_00397	3.13855	1.10571e-66
CNAG_06310	3.6977	2.25187e-66
CNAG_05658	3.91923	1.05234e-65
CNAG_06504	3.19357	4.77972e-64
CNAG_02335	2.92378	6.4551e-64
CNAG_01978	3.43207	1.53624e-63
CNAG_04632	3.01058	1.567e-63
CNAG_04092	3.25368	1.6857e-63
CNAG_04093	3.25368	1.6857e-63
CNAG_04890	3.93269	1.74853e-63
CNAG_06104	4.02327	3.03234e-63
CNAG_02389	3.41081	3.29782e-63
CNAG_03405	2.94694	1.16429e-62
CNAG_06628	2.84286	1.45186e-62
CNAG_00915	3.31859	1.93346e-62
CNAG_06259	3.23702	3.3968e-62
CNAG_06449	3.25238	3.44343e-62
CNAG_06924	3.70144	1.84131e-61
CNAG_05303	3.17997	1.946e-61
CNAG_01119	2.77976	8.36263e-61
CNAG_03655	3.19872	1.9028e-60
CNAG_07443	3.08271	5.59065e-60
CNAG_05289	4.2814	7.24728e-60
CNAG_05324	3.78078	8.48576e-60
CNAG_01965	4.50371	1.58121e-59
CNAG_01299	3.01756	1.75491e-59
CNAG_00131	2.96022	1.21883e-58
CNAG_07736	4.52028	1.71707e-58
CNAG_06787	3.36739	2.62755e-58
CNAG_04633	3.10617	6.91432e-58
CNAG_04376	2.95568	2.12918e-57
CNAG_03280	3.18477	9.34097e-57
CNAG_00192	3.2574	1.22646e-56
CNAG_03545	2.92361	1.31277e-56
CNAG_01474	2.85624	1.53101e-56
CNAG_04472	3.31673	2.0819e-56
CNAG_05867	4.50695	2.34938e-56
CNAG_06777	2.82234	1.03098e-55
CNAG_01446	2.70521	1.37821e-55
CNAG_04788	3.2831	1.61906e-55
CNAG_04857	2.69027	3.55081e-55
CNAG_05885	3.3396	5.0745e-55
CNAG_06795	3.06185	8.19983e-55
CNAG_06034	2.66985	1.61126e-54
CNAG_05740	2.70379	3.50286e-54
CNAG_00125	2.75294	5.86024e-54
CNAG_03504	2.94293	6.79563e-54
CNAG_02764	2.8999	1.13417e-53
CNAG_07862	2.65416	3.55242e-53
CNAG_04036	3.29222	3.89666e-53
CNAG_00653	3.18207	4.2421e-53
CNAG_04373	2.64516	9.71879e-53
CNAG_03848	3.28517	1.01879e-52
CNAG_07902	4.19351	1.50723e-52
CNAG_04962	2.85227	4.35545e-52
CNAG_03524	2.99922	4.67857e-52
CNAG_07399	3.27227	6.51113e-52
CNAG_00939	3.02898	1.35057e-50
CNAG_02511	2.66934	3.53449e-50
CNAG_04476	3.63622	1.26053e-49
CNAG_04873	2.78478	2.10259e-49
CNAG_06411	2.56177	3.00966e-49
CNAG_05812	2.58795	3.35343e-49
CNAG_05229	2.69033	7.40556e-49
CNAG_04461	3.01176	1.17304e-48
CNAG_02322	2.79544	5.35904e-48
CNAG_01500	5.81021	2.28121e-47
CNAG_03010	2.83474	3.85995e-47
CNAG_06424	2.81299	4.18745e-47
CNAG_05471	4.24605	4.23197e-47
CNAG_01539	2.48331	5.06268e-47
CNAG_04956	3.86819	1.18587e-46
CNAG_00925	2.44955	2.60473e-46
CNAG_05608	2.61568	3.43227e-46
CNAG_02805	2.84741	4.35899e-46
CNAG_07344	2.60513	1.07995e-45
CNAG_04735	2.41347	1.14453e-45
CNAG_07880	2.85924	1.33999e-45
CNAG_06557	2.75544	2.13928e-45
CNAG_01149	2.5789	3.47151e-45
CNAG_01056	2.44828	5.46183e-45
CNAG_03134	2.57071	3.26366e-44
CNAG_02045	2.71785	4.7809e-44
CNAG_08010	3.44147	8.42438e-44
CNAG_06060	2.41155	1.68793e-43
CNAG_00522	3.0744	2.88296e-43
CNAG_05644	2.51999	2.24329e-42
CNAG_00651	2.42322	2.47773e-42
CNAG_04963	2.38411	3.20624e-42
CNAG_07912	3.41752	3.44915e-42
CNAG_08025	2.3891	1.73137e-41
CNAG_02044	4.1564	2.11097e-41
CNAG_05657	2.74944	2.37591e-41
CNAG_06516	2.2815	3.2817e-41
CNAG_00797	2.25005	3.54538e-41
CNAG_00393	2.32136	4.70994e-41
CNAG_04993	2.59917	7.21478e-41
CNAG_00799	2.2493	8.25269e-41
CNAG_00423	2.57649	9.13527e-41
CNAG_07913	3.45343	2.39293e-40
CNAG_07690	2.47178	2.60442e-40
CNAG_05336	7.42851	3.76507e-40
CNAG_01061	2.48673	4.13239e-40
CNAG_00490	2.60269	2.4667e-39
CNAG_01540	2.27811	2.8638e-39
CNAG_04760	2.74164	3.46671e-39
CNAG_01538	2.89273	3.94197e-39
CNAG_01865	2.39697	6.11885e-39
CNAG_01131	2.34855	6.13068e-39
CNAG_05746	3.47515	7.44867e-39
CNAG_01193	2.57452	7.68684e-39
CNAG_05893	2.30144	1.27353e-38
CNAG_06593	2.51811	1.61024e-38
CNAG_06355	2.39406	2.39695e-38
CNAG_02523	3.4482	3.86757e-38
CNAG_06538	2.83016	4.20267e-38
CNAG_02393	2.43454	5.10234e-38
CNAG_03715	2.75501	8.43958e-38
CNAG_06914	2.63506	1.65439e-37
CNAG_06551	2.17397	2.23828e-37
CNAG_05924	2.69827	2.25033e-37
CNAG_01671	2.27471	2.8671e-37
CNAG_00179	2.14785	6.32086e-37
CNAG_05290	2.26771	6.74274e-37
CNAG_02684	2.57114	9.34902e-37
CNAG_03811	2.29929	1.21061e-36
CNAG_03491	2.77996	1.24328e-36
CNAG_01850	2.26936	3.3164e-36
CNAG_02594	2.33534	5.80408e-36
CNAG_02302	3.09536	6.48321e-36
CNAG_05298	2.73059	7.23333e-36
CNAG_07758	2.17351	1.11651e-35
CNAG_01334	2.54159	1.51714e-35
CNAG_04520	2.53225	2.25293e-35
CNAG_07476	2.19527	3.23734e-35
CNAG_08023	2.95939	3.65745e-35
CNAG_02049	2.41825	3.79066e-35
CNAG_02344	2.32425	5.14891e-35
CNAG_03290	2.48983	6.50633e-35
CNAG_04773	5.4302	1.07247e-34
CNAG_06331	2.79967	1.32241e-34
CNAG_04619	3.01412	2.43635e-34
CNAG_01654	2.46862	3.95835e-34
CNAG_01180	2.30083	4.4753e-34
CNAG_02658	2.37726	6.81858e-34
CNAG_04096	2.20526	1.00104e-33
CNAG_01371	2.29299	1.53169e-33
CNAG_05925	2.09034	1.73035e-33
CNAG_06401	2.42995	1.8206e-33
CNAG_02334	3.35091	1.87222e-33
CNAG_02600	3.03123	3.19998e-33
CNAG_03059	2.21263	3.4606e-33
CNAG_03346	3.91715	6.68454e-33
CNAG_03733	2.54165	6.95931e-33
CNAG_04201	2.38472	9.36132e-33
CNAG_06433	2.20969	1.34328e-32
CNAG_03179	2.2316	1.63891e-32
CNAG_04759	2.26695	1.92294e-32
CNAG_07589	2.38897	2.21597e-32
CNAG_01740	2.05288	2.71078e-32
CNAG_05721	2.05396	2.92763e-32
CNAG_06512	2.48139	3.17373e-32
CNAG_03272	2.41124	3.29637e-32
CNAG_04470	2.74879	3.80022e-32
CNAG_01105	2.38383	4.00209e-32
CNAG_04086	2.03652	5.52145e-32
CNAG_07826	2.70557	5.54183e-32
CNAG_07989	2.12046	7.68608e-32
CNAG_02444	2.1432	1.17098e-31
CNAG_06253	2.5103	1.32663e-31
CNAG_05075	2.96519	1.51941e-31
CNAG_01048	2.60257	3.07046e-31
CNAG_00568	2.68799	3.12263e-31
CNAG_05982	2.53121	4.55826e-31
CNAG_02052	2.39558	7.66584e-31
CNAG_06132	3.35243	7.73011e-31
CNAG_01872	2.03874	8.52154e-31
CNAG_04469	2.63984	9.41175e-31
CNAG_03455	2.02488	1.4808e-30
CNAG_06836	2.17935	2.24443e-30
CNAG_02089	2.10726	4.00011e-30
CNAG_02508	2.17205	5.39266e-30
CNAG_01658	2.69661	5.48923e-30
CNAG_00068	2.97643	6.66553e-30
CNAG_03516	2.11979	7.76677e-30
CNAG_05169	1.99435	8.4184e-30
CNAG_04566	1.89064	1.28131e-29
CNAG_06540	2.35415	1.37735e-29
CNAG_02323	1.99937	3.11063e-29
CNAG_00831	2.0946	3.22869e-29
CNAG_00904	2.32493	3.49318e-29
CNAG_03242	2.15462	4.56567e-29
CNAG_02090	1.94464	5.43676e-29
CNAG_03336	2.28915	6.08773e-29
CNAG_04704	2.13048	8.13937e-29
CNAG_01244	2.11267	1.41526e-28
CNAG_00865	3.02251	1.46643e-28
CNAG_00359	2.34807	1.68616e-28
CNAG_05431	1.93785	1.72914e-28
CNAG_07976	2.15572	2.28291e-28
CNAG_05057	2.51524	2.44548e-28
CNAG_04344	3.65167	2.64263e-28
CNAG_04861	1.86202	3.47445e-28
CNAG_00442	2.93628	4.12058e-28
CNAG_01358	2.20154	4.69514e-28
CNAG_00784	1.95158	4.9633e-28
CNAG_06659	2.1073	5.13848e-28
CNAG_05129	2.43924	5.24064e-28
CNAG_00177	2.78421	7.8923e-28
CNAG_02483	2.89009	9.10938e-28
CNAG_02883	1.90315	9.80044e-28
CNAG_01373	1.90518	1.15615e-27
CNAG_02847	2.50666	1.18629e-27
CNAG_06643	1.95779	1.41487e-27
CNAG_00149	1.90041	1.56627e-27
CNAG_01827	2.48123	2.28526e-27
CNAG_01116	1.99135	2.29761e-27
CNAG_04736	2.72004	3.68547e-27
CNAG_05180	1.85091	4.33064e-27
CNAG_07747	1.90606	5.09582e-27
CNAG_00887	3.11695	5.12574e-27
CNAG_07942	2.06252	6.59077e-27
CNAG_01276	1.88586	7.88995e-27
CNAG_07505	2.66228	1.00975e-26
CNAG_06752	2.10049	1.36832e-26
CNAG_00791	2.11124	1.40698e-26
CNAG_04210	1.82159	1.56486e-26
CNAG_04333	2.07609	1.76396e-26
CNAG_06715	2.50772	1.89518e-26
CNAG_01723	2.32765	1.9447e-26
CNAG_05660	2.33108	1.99518e-26
CNAG_05652	1.8613	2.0263e-26
CNAG_03781	2.03187	4.47444e-26
CNAG_05675	1.84636	5.52589e-26
CNAG_00443	2.48244	5.69227e-26
CNAG_04695	2.54178	6.07275e-26
CNAG_02254	2.11782	7.40308e-26
CNAG_02562	2.07913	7.81545e-26
CNAG_05663	1.94306	8.39996e-26
CNAG_07538	1.8046	9.17299e-26
CNAG_05341	1.95925	1.01855e-25
CNAG_02892	1.90959	1.29344e-25
CNAG_03099	2.09703	1.31384e-25
CNAG_01100	2.0661	1.37326e-25
CNAG_04617	1.89978	1.52697e-25
CNAG_00531	1.75148	2.51754e-25
CNAG_02229	1.77808	5.75327e-25
CNAG_05653	1.75705	6.09387e-25
CNAG_00808	1.94546	6.19177e-25
CNAG_01233	1.87702	1.07664e-24
CNAG_02071	1.98208	1.21925e-24
CNAG_06802	2.66527	1.29038e-24
CNAG_07784	2.66527	1.29038e-24
CNAG_07341	1.76073	1.82344e-24
CNAG_06921	2.16244	1.93855e-24
CNAG_04867	1.86207	2.22816e-24
CNAG_02283	2.0213	2.26638e-24
CNAG_04454	4.50895	2.46321e-24
CNAG_01675	1.76485	3.13852e-24
CNAG_01349	1.92397	3.14329e-24
CNAG_00525	1.76007	3.5616e-24
CNAG_05513	2.01495	5.68224e-24
CNAG_05786	1.99116	5.88931e-24
CNAG_04241	1.95446	6.28759e-24
CNAG_03326	1.80617	7.15894e-24
CNAG_07647	1.92049	8.53792e-24
CNAG_03688	1.72718	8.54832e-24
CNAG_02601	3.54484	8.84777e-24
CNAG_04206	1.96971	1.19283e-23
CNAG_04168	1.78779	1.21289e-23
CNAG_03234	2.26271	1.41e-23
CNAG_01511	3.28673	1.42642e-23
CNAG_00870	1.95052	1.46138e-23
CNAG_06431	1.85219	1.65693e-23
CNAG_00030	2.92464	2.64728e-23
CNAG_06822	2.07735	2.86075e-23
CNAG_07757	1.94906	2.95641e-23
CNAG_06529	1.77116	3.29648e-23
CNAG_06218	1.69932	3.31237e-23
CNAG_06260	1.78063	4.15436e-23
CNAG_04055	2.04895	4.19854e-23
CNAG_04836	1.94887	6.07002e-23
CNAG_00642	1.74887	7.14194e-23
CNAG_00493	1.896	8.0511e-23
CNAG_00242	3.10587	9.37181e-23
CNAG_01255	1.65329	1.07779e-22
CNAG_06835	1.78126	1.3009e-22
CNAG_00035	1.83513	1.4599e-22
CNAG_03305	1.97773	1.84904e-22
CNAG_02659	1.94912	1.87196e-22
CNAG_01262	1.68201	2.11014e-22
CNAG_01421	1.68376	2.20726e-22
CNAG_06239	2.00099	3.02249e-22
CNAG_00295	3.29384	3.26865e-22
CNAG_07513	1.83721	4.68578e-22
CNAG_01277	2.07037	5.20303e-22
CNAG_05364	1.74411	6.09056e-22
CNAG_01612	1.69967	7.07874e-22
CNAG_05156	1.69195	8.62463e-22
CNAG_04238	1.91891	8.83796e-22
CNAG_05766	2.33687	9.48676e-22
CNAG_01513	1.86801	1.14367e-21
CNAG_06539	2.1213	1.24553e-21
CNAG_02930	1.9942	1.41314e-21
CNAG_00826	1.75883	2.29791e-21
CNAG_02288	1.97567	3.0207e-21
CNAG_04946	1.99002	3.0207e-21
CNAG_01188	1.65598	3.14322e-21
CNAG_07909	2.39397	3.45092e-21
CNAG_00172	2.2435	4.49021e-21
CNAG_05042	1.67057	5.51939e-21
CNAG_06942	2.39028	5.90957e-21
CNAG_04931	1.80687	8.09261e-21
CNAG_01369	3.6376	1.25662e-20
CNAG_04921	3.6376	1.25662e-20
CNAG_06590	3.6376	1.25662e-20
CNAG_07920	3.6376	1.25662e-20
CNAG_00132	1.81109	1.4783e-20
CNAG_05274	2.13296	1.4924e-20
CNAG_06584	1.69924	1.51204e-20
CNAG_05528	2.59739	3.24322e-20
CNAG_01209	1.69992	3.5699e-20
CNAG_05010	1.64672	3.8744e-20
CNAG_02491	1.84645	4.13584e-20
CNAG_01994	2.59832	4.5238e-20
CNAG_02355	1.61202	5.45412e-20
CNAG_01567	1.774	5.71032e-20
CNAG_02765	1.65738	6.96556e-20
CNAG_04911	1.90895	7.09718e-20
CNAG_06760	1.69016	7.87265e-20
CNAG_05739	1.94726	9.04327e-20
CNAG_05181	1.89275	9.99521e-20
CNAG_04449	1.6073	1.11898e-19
CNAG_04224	1.75003	1.15291e-19
CNAG_03401	1.68917	1.23133e-19
CNAG_06160	1.9686	1.42255e-19
CNAG_00543	1.68194	1.8728e-19
CNAG_01248	1.67043	2.87927e-19
CNAG_05381	2.36412	4.69158e-19
CNAG_01796	1.47617	4.76586e-19
CNAG_03559	1.71883	4.91975e-19
CNAG_01047	2.40601	6.08566e-19
CNAG_06250	1.93242	6.30415e-19
CNAG_00687	1.96554	7.18114e-19
CNAG_06698	1.60984	8.03618e-19
CNAG_04085	1.76309	1.04446e-18
CNAG_07627	2.0362	1.05454e-18
CNAG_06860	1.58047	1.40433e-18
CNAG_04708	2.08419	1.62789e-18
CNAG_05869	3.97003	1.8228e-18
CNAG_04696	1.62584	2.07149e-18
CNAG_04970	1.47707	2.09503e-18
CNAG_05639	1.66345	2.4942e-18
CNAG_03204	1.47376	3.37278e-18
CNAG_05785	1.80826	3.37278e-18
CNAG_01530	1.54508	3.41195e-18
CNAG_01730	1.73249	3.60182e-18
CNAG_07830	1.85368	3.64877e-18
CNAG_00498	1.54406	3.72187e-18
CNAG_01335	1.97425	3.83203e-18
CNAG_06929	1.73269	4.69345e-18
CNAG_05988	1.93417	5.63934e-18
CNAG_07930	2.46998	6.1734e-18
CNAG_06712	1.46437	6.24463e-18
CNAG_07462	3.0643	7.22725e-18
CNAG_05404	1.63568	8.07857e-18
CNAG_05009	1.61658	9.10515e-18
CNAG_03398	7.18265	1.0831e-17
CNAG_05379	1.99896	1.25083e-17
CNAG_04546	2.29875	1.48885e-17
CNAG_02295	1.60222	1.54203e-17
CNAG_01651	1.87632	1.95889e-17
CNAG_06030	1.59312	2.22576e-17
CNAG_02147	1.5869	2.40859e-17
CNAG_01325	1.93736	2.53842e-17
CNAG_04597	1.67904	2.65486e-17
CNAG_02420	2.42325	2.92509e-17
CNAG_02934	1.42646	2.97198e-17
CNAG_05380	1.71454	3.09332e-17
CNAG_05093	2.98249	3.86607e-17
CNAG_04618	1.6653	3.99275e-17
CNAG_03658	1.79295	4.61332e-17
CNAG_04717	2.21047	4.6852e-17
CNAG_03160	1.57993	4.70535e-17
CNAG_05300	1.65374	4.85875e-17
CNAG_00484	1.48441	7.2809e-17
CNAG_00055	1.52875	7.45591e-17
CNAG_05799	1.36353	8.58928e-17
CNAG_04815	1.62647	9.0239e-17
CNAG_04753	1.53993	9.74715e-17
CNAG_07911	1.82113	1.19297e-16
CNAG_04574	1.65862	1.31459e-16
CNAG_03453	1.85082	1.4279e-16
CNAG_03474	4.31978	1.61121e-16
CNAG_01490	1.98386	1.61763e-16
CNAG_05992	1.64521	1.68176e-16
CNAG_06904	1.84956	1.74738e-16
CNAG_03911	1.73644	1.91502e-16
CNAG_01674	1.85777	3.56752e-16
CNAG_04621	1.62281	3.57642e-16
CNAG_06746	1.34623	3.57977e-16
CNAG_04185	1.64778	4.16779e-16
CNAG_05123	2.2012	4.49683e-16
CNAG_00047	1.52845	4.8713e-16
CNAG_02828	1.719	4.96373e-16
CNAG_06913	1.70014	5.05465e-16
CNAG_07806	1.51576	5.11156e-16
CNAG_02504	1.47818	6.10444e-16
CNAG_00433	1.79	7.03074e-16
CNAG_01101	1.67651	7.3879e-16
CNAG_04756	1.86247	8.45188e-16
CNAG_06182	1.49291	8.45908e-16
CNAG_05588	1.47721	8.79515e-16
CNAG_00812	1.54859	9.32904e-16
CNAG_04291	1.85647	1.0442e-15
CNAG_07479	1.50162	1.35566e-15
CNAG_02430	1.52123	1.38707e-15
CNAG_03413	1.58619	1.39892e-15
CNAG_02164	1.38919	1.55561e-15
CNAG_06902	1.64984	1.63619e-15
CNAG_06533	1.41442	1.64231e-15
CNAG_07403	1.45645	1.70333e-15
CNAG_03077	2.29432	1.73727e-15
CNAG_06661	1.5343	1.79425e-15
CNAG_05282	1.55297	1.803e-15
CNAG_08000	1.67749	1.86516e-15
CNAG_03617	2.78727	1.99028e-15
CNAG_03295	1.69492	1.9967e-15
CNAG_01764	1.45708	2.03766e-15
CNAG_07315	1.41247	2.03913e-15
CNAG_00403	1.53112	2.13016e-15
CNAG_06845	1.43357	2.19707e-15
CNAG_02433	1.43232	2.39485e-15
CNAG_06544	1.30382	2.40399e-15
CNAG_06545	1.30382	2.40399e-15
CNAG_02351	1.41864	2.47431e-15
CNAG_02678	1.81784	2.69554e-15
CNAG_06728	1.48969	3.06872e-15
CNAG_00728	2.52712	4.2429e-15
CNAG_02964	1.74549	4.70043e-15
CNAG_00571	1.42608	4.77545e-15
CNAG_04862	1.29598	5.23827e-15
CNAG_04948	1.36554	5.41104e-15
CNAG_01964	1.70736	5.69254e-15
CNAG_04479	2.0427	6.33732e-15
CNAG_07851	1.2965	6.69989e-15
CNAG_06285	1.69684	6.76582e-15
CNAG_00546	1.33356	7.21213e-15
CNAG_00158	1.32846	7.35218e-15
CNAG_04991	1.42926	7.73325e-15
CNAG_04945	2.39242	8.85431e-15
CNAG_01065	1.709	9.37871e-15
CNAG_07756	1.87336	9.45365e-15
CNAG_05435	1.53326	1.09507e-14
CNAG_06230	1.53237	1.24779e-14
CNAG_04982	2.84115	1.33281e-14
CNAG_03023	1.6554	1.67858e-14
CNAG_05330	3.33397	1.7345e-14
CNAG_06527	3.33397	1.7345e-14
CNAG_04485	1.28397	1.79889e-14
CNAG_00090	1.42787	1.82023e-14
CNAG_05908	1.82703	1.82855e-14
CNAG_04174	1.54023	2.30027e-14
CNAG_01959	1.61275	2.3631e-14
CNAG_07687	1.53937	2.82471e-14
CNAG_03061	1.34429	2.92586e-14
CNAG_06574	2.47329	3.07587e-14
CNAG_03770	1.746	3.78255e-14
CNAG_02263	1.34447	4.12993e-14
CNAG_00680	1.75644	4.76742e-14
CNAG_02048	1.69929	4.79687e-14
CNAG_04939	1.61517	4.9395e-14
CNAG_05890	1.52217	5.08954e-14
CNAG_03734	1.4217	5.41632e-14
CNAG_03697	1.44048	5.67637e-14
CNAG_01929	2.00929	5.78032e-14
CNAG_05842	1.4615	6.97793e-14
CNAG_04949	1.54046	7.78559e-14
CNAG_05602	1.88531	9.25712e-14
CNAG_06817	2.25798	9.77364e-14
CNAG_07415	1.99234	9.8801e-14
CNAG_00332	1.3452	1.0422e-13
CNAG_06926	2.7681	1.0422e-13
CNAG_00274	1.43902	1.07999e-13
CNAG_05825	1.44064	1.11804e-13
CNAG_03341	1.54369	1.178e-13
CNAG_00371	1.34206	1.19511e-13
CNAG_00740	1.36277	1.38607e-13
CNAG_01798	1.323	1.38719e-13
CNAG_03560	1.50349	1.46717e-13
CNAG_05527	1.52582	1.48569e-13
CNAG_05735	1.23996	1.5792e-13
CNAG_02196	1.27631	1.67255e-13
CNAG_04886	1.57511	1.75905e-13
CNAG_01726	1.43271	1.98013e-13
CNAG_04392	1.39348	1.9987e-13
CNAG_03171	1.56102	2.06328e-13
CNAG_03960	1.26282	2.31117e-13
CNAG_03327	2.6399	2.36731e-13
CNAG_04952	1.39004	2.37354e-13
CNAG_06157	1.37455	2.43533e-13
CNAG_06636	1.65364	2.47558e-13
CNAG_05020	1.40645	2.51136e-13
CNAG_00537	1.38844	2.68898e-13
CNAG_02604	1.63108	2.84566e-13
CNAG_06325	1.3138	2.96358e-13
CNAG_03390	1.41645	3.12718e-13
CNAG_06087	1.51688	3.31072e-13
CNAG_05846	1.42735	3.73587e-13
CNAG_03020	1.37527	3.81158e-13
CNAG_01025	1.44874	3.90819e-13
CNAG_04484	1.23743	4.26465e-13
CNAG_00558	1.36677	4.55042e-13
CNAG_01317	1.37667	4.72208e-13
CNAG_03046	1.2545	4.72208e-13
CNAG_00171	1.43454	4.90632e-13
CNAG_07682	1.44935	5.03717e-13
CNAG_00974	2.76566	5.22578e-13
CNAG_04416	1.21124	5.68938e-13
CNAG_03989	1.4503	6.19282e-13
CNAG_01293	1.47363	6.31185e-13
CNAG_01536	1.38643	6.80149e-13
CNAG_02497	1.30498	8.33757e-13
CNAG_01739	1.32002	8.6314e-13
CNAG_02902	1.82841	1.09325e-12
CNAG_05541	1.57033	1.43659e-12
CNAG_00660	1.66259	1.46783e-12
CNAG_01356	1.36394	1.53294e-12
CNAG_03983	1.1853	1.6903e-12
CNAG_01695	1.44814	1.69775e-12
CNAG_07800	1.26283	1.81132e-12
CNAG_03993	1.22741	1.89199e-12
CNAG_03177	1.3955	2.13661e-12
CNAG_02993	1.30161	2.21721e-12
CNAG_03233	1.28334	2.31917e-12
CNAG_05591	1.6512	2.50787e-12
CNAG_04486	2.6025	2.54546e-12
CNAG_00404	1.30865	2.60368e-12
CNAG_00844	1.83012	2.82427e-12
CNAG_02602	2.0777	2.94227e-12
CNAG_06765	1.27575	3.00253e-12
CNAG_04947	1.30513	3.19772e-12
CNAG_01291	1.22515	3.21221e-12
CNAG_01134	1.40879	3.46579e-12
CNAG_03687	1.45047	3.79506e-12
CNAG_01613	1.30566	3.87584e-12
CNAG_06364	1.26235	3.98734e-12
CNAG_03427	1.67215	3.98851e-12
CNAG_04394	1.82439	4.60437e-12
CNAG_00347	1.35323	4.63497e-12
CNAG_06968	1.20749	4.6602e-12
CNAG_05771	1.21319	4.9778e-12
CNAG_06730	1.18957	5.24564e-12
CNAG_06778	1.22761	5.83206e-12
CNAG_02452	1.52562	5.9704e-12
CNAG_00830	1.27822	5.98671e-12
CNAG_02939	1.2531	6.0183e-12
CNAG_04600	1.42268	6.09168e-12
CNAG_06320	1.17283	6.09198e-12
CNAG_01759	1.82831	6.09209e-12
CNAG_06578	1.14169	6.25713e-12
CNAG_05112	1.27341	6.46638e-12
CNAG_00374	1.36192	7.00374e-12
CNAG_02757	1.20347	7.20935e-12
CNAG_06011	1.3094	7.6674e-12
CNAG_04761	1.2985	7.82075e-12
CNAG_00792	1.23846	8.08645e-12
CNAG_07675	1.31846	8.302e-12
CNAG_02733	1.46786	8.50789e-12
CNAG_04374	1.32694	8.5502e-12
CNAG_02674	1.62463	8.78283e-12
CNAG_01703	1.44133	8.92844e-12
CNAG_03994	1.28746	9.25782e-12
CNAG_07938	1.46587	1.06331e-11
CNAG_01258	1.33042	1.12099e-11
CNAG_06762	1.31832	1.47672e-11
CNAG_03036	1.38646	1.48095e-11
CNAG_04615	1.60281	1.5772e-11
CNAG_03067	1.24578	1.66523e-11
CNAG_06103	1.16563	1.86619e-11
CNAG_01673	1.28265	1.86686e-11
CNAG_04275	1.65683	1.93568e-11
CNAG_04455	1.3297	2.10483e-11
CNAG_04243	1.19438	2.28579e-11
CNAG_04638	1.27393	2.32076e-11
CNAG_01893	1.36928	2.46378e-11
CNAG_00890	1.49215	2.69938e-11
CNAG_04188	1.38454	2.72612e-11
CNAG_03767	1.21098	2.86991e-11
CNAG_06118	1.33148	2.89845e-11
CNAG_04999	1.58894	2.90404e-11
CNAG_06371	1.16895	3.12551e-11
CNAG_02165	1.21161	3.26687e-11
CNAG_03999	1.93759	3.37604e-11
CNAG_00293	1.15643	3.38103e-11
CNAG_06008	1.13926	3.90911e-11
CNAG_06009	1.13926	3.90911e-11
CNAG_01763	1.21032	4.01507e-11
CNAG_03528	1.17692	4.11948e-11
CNAG_07635	1.38731	4.36907e-11
CNAG_03630	2.22716	4.64002e-11
CNAG_05646	1.32999	4.76346e-11
CNAG_06213	1.35181	4.88082e-11
CNAG_06607	1.34439	5.26949e-11
CNAG_06405	1.37221	5.36228e-11
CNAG_04359	1.19293	5.60781e-11
CNAG_03695	1.50911	6.24057e-11
CNAG_03243	1.11501	6.54272e-11
CNAG_04508	1.59976	6.68067e-11
CNAG_00850	1.56566	6.77953e-11
CNAG_00024	1.17461	7.14325e-11
CNAG_01385	1.26867	7.30355e-11
CNAG_00720	1.20867	8.00067e-11
CNAG_01074	1.48606	8.39665e-11
CNAG_03808	1.07376	9.00133e-11
CNAG_03056	1.38441	9.69131e-11
CNAG_00889	1.53697	9.7973e-11
CNAG_02053	2.43	1.04613e-10
CNAG_03714	1.29384	1.10889e-10
CNAG_05147	1.83134	1.10889e-10
CNAG_05340	1.29085	1.22301e-10
CNAG_03889	1.6169	1.28325e-10
CNAG_05178	1.46522	1.3873e-10
CNAG_06188	1.12832	1.44992e-10
CNAG_02682	1.19952	1.47505e-10
CNAG_06282	1.09431	1.54131e-10
CNAG_04973	1.15083	1.58901e-10
CNAG_02941	1.13491	1.67597e-10
CNAG_03830	1.13456	1.94767e-10
CNAG_04625	1.07465	1.94767e-10
CNAG_06119	1.7596	1.98705e-10
CNAG_07368	1.16719	2.04224e-10
CNAG_02062	1.36343	2.06347e-10
CNAG_07798	1.57539	2.13886e-10
CNAG_00499	1.08957	2.21924e-10
CNAG_00191	1.46084	2.31644e-10
CNAG_01438	1.21738	2.52378e-10
CNAG_03914	1.16737	2.60715e-10
CNAG_07780	1.18369	2.86774e-10
CNAG_05576	1.61573	3.00242e-10
CNAG_05343	1.17278	3.16479e-10
CNAG_02193	1.43083	3.18134e-10
CNAG_06035	1.38704	3.53968e-10
CNAG_00636	1.3585	3.6254e-10
CNAG_01077	1.59749	3.7895e-10
CNAG_03918	1.16701	4.08368e-10
CNAG_04436	1.7112	4.39745e-10
CNAG_01378	1.06704	4.84383e-10
CNAG_00682	1.1307	5.17959e-10
CNAG_07499	1.13399	5.62435e-10
CNAG_04831	2.15701	5.75233e-10
CNAG_04213	1.31361	6.18104e-10
CNAG_06654	1.1966	6.3157e-10
CNAG_04091	1.40095	6.4917e-10
CNAG_00632	1.06426	7.25914e-10
CNAG_05145	1.34407	7.44222e-10
CNAG_04302	1.51886	7.55252e-10
CNAG_01138	1.02012	8.0675e-10
CNAG_07815	1.40118	8.28073e-10
CNAG_02654	1.23688	8.46691e-10
CNAG_06639	1.08448	8.76841e-10
CNAG_00358	1.36684	8.88576e-10
CNAG_05616	1.09492	8.8986e-10
CNAG_04041	1.29393	9.1533e-10
CNAG_00983	1.22899	1.02709e-09
CNAG_00367	1.24496	1.04822e-09
CNAG_05221	1.14165	1.105e-09
CNAG_04095	1.28914	1.11682e-09
CNAG_02724	1.7869	1.14639e-09
CNAG_03433	1.21828	1.16473e-09
CNAG_00506	1.25161	1.17385e-09
CNAG_03057	1.52246	1.17673e-09
CNAG_04269	1.08145	1.1778e-09
CNAG_07964	1.23851	1.1783e-09
CNAG_04102	1.29499	1.21713e-09
CNAG_00574	1.10141	1.23052e-09
CNAG_03236	1.09662	1.26343e-09
CNAG_01350	1.14885	1.27187e-09
CNAG_00544	1.61039	1.28027e-09
CNAG_04338	1.07882	1.4117e-09
CNAG_02027	1.18797	1.41988e-09
CNAG_03903	1.21635	1.42324e-09
CNAG_06383	1.29089	1.56852e-09
CNAG_07708	1.29285	1.56852e-09
CNAG_05397	1.23257	1.66131e-09
CNAG_04150	1.15267	1.67509e-09
CNAG_00099	1.33613	1.70571e-09
CNAG_01078	1.24366	1.76857e-09
CNAG_01584	1.52132	1.78016e-09
CNAG_03265	1.20131	1.95273e-09
CNAG_04261	1.73103	1.99806e-09
CNAG_02708	1.07758	2.03242e-09
CNAG_01714	1.87814	2.23301e-09
CNAG_06265	1.42835	2.31793e-09
CNAG_00674	1.44874	2.34527e-09
CNAG_04747	1.07653	2.34527e-09
CNAG_05432	1.48028	2.36203e-09
CNAG_04385	3.76738	2.37754e-09
CNAG_05501	1.21232	2.43414e-09
CNAG_03570	1.543	2.43561e-09
CNAG_03197	1.58183	2.51037e-09
CNAG_02183	1.08702	2.60529e-09
CNAG_00333	1.15632	2.64311e-09
CNAG_02834	1.14293	2.6822e-09
CNAG_01909	1.82442	2.69728e-09
CNAG_03117	1.31337	2.75325e-09
CNAG_03637	1.15923	3.2413e-09
CNAG_00175	1.08964	3.26662e-09
CNAG_03421	1.46825	3.34173e-09
CNAG_06530	1.16361	3.46148e-09
CNAG_05272	1.26749	3.87048e-09
CNAG_01882	1.30996	3.90043e-09
CNAG_04357	1.08873	4.11581e-09
CNAG_03929	1.19745	4.69751e-09
CNAG_02548	2.0783	5.01255e-09
CNAG_06674	1.29871	5.08014e-09
CNAG_05415	1.15037	5.12065e-09
CNAG_05023	1.05141	5.84737e-09
CNAG_01422	1.05891	5.85094e-09
CNAG_02955	1.08372	6.30229e-09
CNAG_02781	1.20736	6.40825e-09
CNAG_05838	1.07125	6.60936e-09
CNAG_01689	1.48893	6.73002e-09
CNAG_01963	1.09194	6.84799e-09
CNAG_05831	1.02139	7.8372e-09
CNAG_06243	1.18481	7.86292e-09
CNAG_04153	1.7264	7.97506e-09
CNAG_02453	1.04681	8.0533e-09
CNAG_00124	1.13078	8.44688e-09
CNAG_04648	1.1069	9.0956e-09
CNAG_03583	1.10755	9.2495e-09
CNAG_03586	1.13471	9.3262e-09
CNAG_01059	1.00569	9.44996e-09
CNAG_04795	1.12564	9.44996e-09
CNAG_02988	1.04463	9.60978e-09
CNAG_03729	1.1421	1.01535e-08
CNAG_06553	1.10726	1.07891e-08
CNAG_05186	1.18059	1.11347e-08
CNAG_04088	1.13753	1.17921e-08
CNAG_05313	1.11307	1.19218e-08
CNAG_00251	1.10905	1.23004e-08
CNAG_06901	1.37287	1.23853e-08
CNAG_06532	1.171	1.26757e-08
CNAG_03248	1.01949	1.33154e-08
CNAG_05963	1.13743	1.40194e-08
CNAG_05741	1.07251	1.42394e-08
CNAG_03683	1.08821	1.51843e-08
CNAG_05176	1.29002	1.52378e-08
CNAG_07677	1.10847	1.7815e-08
CNAG_06024	1.02998	1.86342e-08
CNAG_00693	1.07787	1.87896e-08
CNAG_02194	1.56916	1.87896e-08
CNAG_05012	1.0521	1.91969e-08
CNAG_04841	1.09018	1.93312e-08
CNAG_00362	1.19028	1.96597e-08
CNAG_05063	1.02055	1.98504e-08
CNAG_05564	1.13391	2.03399e-08
CNAG_00420	1.03825	2.06748e-08
CNAG_06384	1.13534	2.10746e-08
CNAG_01430	1.2603	2.13351e-08
CNAG_01514	1.16483	2.16717e-08
CNAG_05460	1.28073	2.62157e-08
CNAG_03369	1.46858	2.98926e-08
CNAG_03357	1.38535	3.45662e-08
CNAG_02192	2.04216	3.46068e-08
CNAG_01135	1.05747	3.49208e-08
CNAG_01624	1.177	3.50363e-08
CNAG_01611	1.34348	3.59279e-08
CNAG_04496	1.72288	3.74404e-08
CNAG_00480	1.11154	4.03546e-08
CNAG_04466	1.30521	4.03717e-08
CNAG_04623	1.46626	4.47545e-08
CNAG_03132	1.85581	4.53493e-08
CNAG_04859	1.03241	4.55416e-08
CNAG_02904	1.13905	4.69955e-08
CNAG_00701	1.01099	4.8026e-08
CNAG_05903	1.0262	5.03123e-08
CNAG_04433	1.02888	5.25345e-08
CNAG_02376	1.05021	5.31589e-08
CNAG_00101	1.0081	5.70323e-08
CNAG_01016	1.03035	5.70369e-08
CNAG_01506	1.20714	6.12738e-08
CNAG_01365	1.10308	6.42863e-08
CNAG_04507	1.19954	6.62592e-08
CNAG_04528	1.54995	7.94584e-08
CNAG_05655	1.59355	9.80286e-08
CNAG_06227	1.60311	9.90494e-08
CNAG_07321	1.2399	1.00666e-07
CNAG_07512	1.00198	1.03212e-07
CNAG_02095	1.02882	1.15449e-07
CNAG_05598	1.08404	1.24001e-07
CNAG_07984	1.94081	1.49404e-07
CNAG_00406	1.6632	1.49605e-07
CNAG_01082	1.01686	1.53214e-07
CNAG_05781	1.16022	1.58847e-07
CNAG_06918	1.07847	1.63603e-07
CNAG_03845	1.11956	1.91234e-07
CNAG_03163	1.5848	2.02047e-07
CNAG_03149	1.03398	2.02121e-07
CNAG_01860	1.03323	2.29232e-07
CNAG_06957	1.1739	2.5412e-07
CNAG_06953	1.1739	2.5412e-07
CNAG_04518	1.01432	2.54839e-07
CNAG_01960	1.18764	2.80973e-07
CNAG_03657	1.0839	3.03788e-07
CNAG_07508	1.31622	3.05936e-07
CNAG_00013	1.33116	3.18795e-07
CNAG_07708	1.33116	3.18795e-07
CNAG_04870	1.17258	3.22995e-07
CNAG_04893	1.06082	3.26192e-07
CNAG_04711	2.02083	3.30714e-07
CNAG_01738	1.08689	3.42605e-07
CNAG_06797	1.00778	3.53368e-07
CNAG_02051	1.4888	3.67811e-07
CNAG_00998	1.10446	3.69039e-07
CNAG_06747	1.06731	3.69381e-07
CNAG_07897	2.07877	4.02114e-07
CNAG_00258	1.11435	4.28511e-07
CNAG_03673	1.00409	4.32176e-07
CNAG_03893	1.17472	4.83614e-07
CNAG_03719	1.12827	4.8592e-07
CNAG_03595	1.04456	4.90259e-07
CNAG_01031	1.23918	5.02994e-07
CNAG_02170	1.37624	5.08036e-07
CNAG_02549	1.04992	5.54909e-07
CNAG_03181	1.84446	5.67905e-07
CNAG_06793	1.20704	5.88581e-07
CNAG_02365	1.14748	6.04505e-07
CNAG_01306	1.03936	6.13153e-07
CNAG_04026	1.0722	7.83955e-07
CNAG_02721	1.07348	8.25032e-07
CNAG_01145	1.35559	9.13045e-07
CNAG_04515	1.02812	9.51195e-07
CNAG_00106	1.01822	9.84693e-07
CNAG_00437	1.03991	9.87453e-07
CNAG_05096	1.59769	9.94074e-07
CNAG_03340	1.64776	1.08987e-06
CNAG_03522	1.05468	1.12974e-06
CNAG_02554	1.95318	1.15435e-06
CNAG_01022	1.08115	1.21108e-06
CNAG_04223	1.85495	1.22251e-06
CNAG_04018	1.13126	1.30257e-06
CNAG_00541	1.57142	1.42777e-06
CNAG_03115	1.10003	1.42906e-06
CNAG_00401	1.16707	1.45713e-06
CNAG_03465	1.06009	1.46479e-06
CNAG_00895	1.11156	1.58259e-06
CNAG_00028	1.14527	1.59777e-06
CNAG_07739	1.05078	1.61355e-06
CNAG_04495	1.40949	1.75881e-06
CNAG_07370	1.06693	1.81713e-06
CNAG_03212	1.43252	1.89532e-06
CNAG_00460	1.18955	2.14928e-06
CNAG_03222	1.79277	2.22818e-06
CNAG_05535	1.0011	2.25907e-06
CNAG_02024	1.1901	2.30939e-06
CNAG_03977	1.9371	2.42931e-06
CNAG_01555	1.14915	2.47277e-06
CNAG_05177	1.03211	2.57088e-06
CNAG_02181	1.14806	2.63642e-06
CNAG_05224	1.15128	2.76873e-06
CNAG_06352	1.23802	2.86281e-06
CNAG_01572	1.80505	3.30357e-06
CNAG_05705	1.18406	3.38771e-06
CNAG_02319	1.19373	3.45769e-06
CNAG_04178	1.02033	4.72155e-06
CNAG_04535	1.12091	5.05456e-06
CNAG_02186	1.04394	5.16215e-06
CNAG_04626	1.12111	5.65302e-06
CNAG_05643	1.15736	7.33994e-06
CNAG_07760	2.87811	7.61245e-06
CNAG_04254	1.13122	7.8806e-06
CNAG_05763	1.55278	8.31095e-06
CNAG_01668	1.29863	8.77735e-06
CNAG_07874	1.20128	8.77735e-06
CNAG_04983	1.03143	8.80851e-06
CNAG_01285	1.07227	1.00943e-05
CNAG_02050	1.05697	1.01111e-05
CNAG_06419	1.01539	1.12247e-05
CNAG_05508	1.18522	1.30831e-05
CNAG_00419	1.55698	1.31484e-05
CNAG_03966	1.06217	1.41664e-05
CNAG_05738	2.1554	1.43719e-05
CNAG_04457	1.61942	1.60829e-05
CNAG_00840	1.05981	1.7597e-05
CNAG_04094	1.05533	2.26753e-05
CNAG_04410	1.02028	2.26753e-05
CNAG_05876	1.34643	2.27032e-05
CNAG_00984	1.19338	2.52108e-05
CNAG_03460	1.0411	3.10847e-05
CNAG_02432	1.01461	3.35619e-05
CNAG_00726	1.56063	3.3775e-05
CNAG_05964	1.0603	3.453e-05
CNAG_04263	1.44357	3.82832e-05
CNAG_07795	1.0734	3.84159e-05
CNAG_06745	1.08641	4.20909e-05
CNAG_05565	2.41559	4.42462e-05
CNAG_05972	1.8698	4.42462e-05
CNAG_07330	1.09292	4.50727e-05
CNAG_02195	1.11549	6.04535e-05
CNAG_01487	1.61458	6.15072e-05
CNAG_04635	1.05043	7.10067e-05
CNAG_07708	1.4203	7.21879e-05
CNAG_02877	1.32693	7.58429e-05
CNAG_05184	4.35249	7.90722e-05
CNAG_00110	1.51673	7.91573e-05
CNAG_03277	1.0712	8.33404e-05
CNAG_02544	1.83862	8.94395e-05
CNAG_04877	5.21879	0.000114336
CNAG_02321	1.71161	0.000162379
CNAG_03037	1.57659	0.000168457
CNAG_03238	1.05152	0.000174264
CNAG_02509	1.40643	0.000201909
CNAG_06079	1.1779	0.000238107
CNAG_01907	1.54686	0.000240921
CNAG_01333	1.0721	0.00025384
CNAG_01041	1.03739	0.000330164
CNAG_03076	1.90497	0.000352324
CNAG_07985	1.7476	0.000361294
CNAG_06271	1.45767	0.000369153
CNAG_01401	1.80614	0.000441338
CNAG_04903	1.45918	0.0004422
CNAG_01465	1.25431	0.000455001
CNAG_07824	1.1246	0.000524163
CNAG_01989	1.11184	0.00080439
CNAG_03184	1.03654	0.000907762
CNAG_01816	1.59478	0.000949714
CNAG_07990	1.12233	0.00149475
CNAG_01473	1.06101	0.00152614
CNAG_05053	1.2763	0.00201029
CNAG_04509	1.7441	0.0022224
CNAG_00876	1.86328	0.00237262
CNAG_01947	1.15195	0.00237493
CNAG_06321	1.04603	0.00239967
CNAG_00699	1.03357	0.00247061
CNAG_03384	1.46794	0.00253452
CNAG_02339	3.7668	0.00257034
CNAG_04536	1.21233	0.00257034
CNAG_06963	1.06097	0.00270032
CNAG_06309	1.56608	0.0027182
CNAG_05736	1.00847	0.0027185
CNAG_05863	1.66609	0.00344334
CNAG_02552	1.05135	0.00353024
CNAG_02553	1.05135	0.00353024
CNAG_01949	1.83504	0.00434449
CNAG_02208	1.23656	0.00450364
CNAG_00859	1.08776	0.00627303
CNAG_02018	1.08776	0.00627303
CNAG_06944	1.08776	0.00627303
CNAG_07002	1.08776	0.00627303
CNAG_07753	1.08776	0.00627303
CNAG_07893	1.08776	0.00627303
CNAG_04133	1.49861	0.00645574
CNAG_07779	1.11192	0.00646052
CNAG_04143	1.31569	0.00690693
CNAG_03164	3.91963	0.00702265

## Sheet: Down (logFC<-1, 0.01)
ID	logFC	P.Value
CNAG_06297	-7.37203	5.87833e-234
CNAG_06298	-6.52914	3.5566e-222
CNAG_00539	-5.63106	1.48705e-183
CNAG_03438	-5.17011	1.55468e-155
CNAG_00453	-4.72219	7.23121e-141
CNAG_02959	-4.72467	2.71419e-140
CNAG_07422	-4.486	5.64168e-137
CNAG_04659	-4.40607	8.44251e-131
CNAG_01761	-4.00552	1.3489e-110
CNAG_06432	-3.83106	7.31561e-101
CNAG_05260	-3.61737	7.91298e-92
CNAG_01013	-3.77033	1.63499e-83
CNAG_01464	-5.8888	4.22141e-82
CNAG_07745	-3.18411	5.55373e-77
CNAG_04951	-3.28505	7.50114e-73
CNAG_02958	-4.48738	1.69719e-70
CNAG_02460	-3.1478	9.953e-70
CNAG_00815	-3.16689	5.5704e-69
CNAG_04687	-2.87318	2.07961e-64
CNAG_05864	-3.18145	6.66749e-64
CNAG_00413	-2.98374	3.30856e-63
CNAG_00648	-3.02519	1.12093e-60
CNAG_04943	-3.21407	1.19463e-58
CNAG_05496	-2.79572	4.95637e-57
CNAG_01749	-2.80939	6.25463e-56
CNAG_02542	-2.71662	5.29806e-55
CNAG_03824	-2.86298	5.63952e-55
CNAG_00992	-2.65339	4.01798e-54
CNAG_06669	-2.61961	1.09294e-52
CNAG_04794	-4.50712	1.51972e-52
CNAG_06923	-2.5582	1.78709e-52
CNAG_03333	-2.58023	1.01054e-49
CNAG_05425	-2.58206	2.03901e-49
CNAG_03861	-2.47701	1.4217e-48
CNAG_01341	-4.21231	1.74316e-47
CNAG_05497	-2.42839	9.10181e-47
CNAG_03916	-2.3982	3.48081e-46
CNAG_00485	-2.88912	5.05251e-46
CNAG_06296	-4.06985	5.12313e-46
CNAG_00737	-2.75366	1.66067e-45
CNAG_00933	-2.71073	2.35384e-45
CNAG_06204	-2.91005	5.92675e-44
CNAG_00626	-2.62998	1.18459e-43
CNAG_00237	-2.38642	1.77655e-43
CNAG_01621	-7.86163	5.82309e-43
CNAG_00765	-2.29377	1.00867e-42
CNAG_05067	-2.70822	1.217e-42
CNAG_01230	-4.6701	1.3295e-42
CNAG_05623	-2.36479	4.71766e-42
CNAG_00407	-2.27703	6.01379e-42
CNAG_01239	-2.28331	6.40565e-42
CNAG_01354	-2.64978	6.37102e-41
CNAG_05369	-3.93105	7.40286e-41
CNAG_06336	-2.34875	3.74155e-40
CNAG_01881	-2.39041	4.21034e-40
CNAG_02793	-2.31563	5.04959e-40
CNAG_05462	-2.23258	6.1497e-40
CNAG_02528	-2.77394	1.38332e-39
CNAG_06345	-2.46387	1.69835e-39
CNAG_05319	-2.37917	2.33186e-39
CNAG_03985	-2.24155	2.56887e-39
CNAG_06453	-2.25916	2.67745e-39
CNAG_03939	-2.25273	3.19339e-39
CNAG_02527	-2.25604	3.25376e-39
CNAG_02459	-2.28556	1.38173e-38
CNAG_05839	-2.16517	4.72787e-38
CNAG_05626	-2.419	2.23396e-37
CNAG_04712	-2.67783	2.69183e-37
CNAG_01768	-2.39435	2.81104e-37
CNAG_06286	-3.0703	5.86721e-37
CNAG_05844	-2.42135	8.65622e-37
CNAG_00774	-2.27677	1.14093e-36
CNAG_03744	-3.4095	1.43411e-36
CNAG_07594	-2.29358	2.91966e-36
CNAG_06922	-2.43367	5.13475e-36
CNAG_05507	-2.21839	1.11785e-35
CNAG_01799	-2.07114	1.15017e-35
CNAG_01991	-2.07964	2.38266e-35
CNAG_02842	-2.15736	2.9298e-35
CNAG_01014	-2.12967	1.86776e-34
CNAG_01375	-2.13103	2.05825e-34
CNAG_02526	-2.10324	2.2219e-34
CNAG_02315	-2.01491	5.97127e-34
CNAG_01939	-3.2684	1.9927e-33
CNAG_04926	-3.8574	3.08568e-33
CNAG_01682	-2.06015	4.53862e-33
CNAG_00515	-3.51038	1.17519e-32
CNAG_03176	-2.14897	1.31135e-32
CNAG_02539	-2.02475	1.49189e-32
CNAG_04347	-2.219	2.74886e-32
CNAG_00007	-2.14621	4.49394e-32
CNAG_00929	-2.07798	1.51941e-31
CNAG_02529	-2.20006	9.03277e-31
CNAG_02689	-2.04882	1.08199e-30
CNAG_03213	-2.74401	1.24591e-30
CNAG_03902	-2.03212	1.45e-30
CNAG_07951	-2.81603	2.04983e-30
CNAG_05916	-2.92793	2.20496e-30
CNAG_02791	-2.07688	2.98947e-30
CNAG_00559	-2.02001	3.72768e-30
CNAG_05999	-2.00759	6.03549e-30
CNAG_07310	-1.98033	9.23077e-30
CNAG_05077	-2.30467	9.37578e-30
CNAG_04475	-2.12232	1.07312e-29
CNAG_00930	-1.91003	2.04615e-29
CNAG_04739	-2.21782	2.22521e-29
CNAG_03215	-2.73241	2.78117e-29
CNAG_01470	-1.89381	5.16848e-29
CNAG_05161	-2.11623	5.6214e-29
CNAG_04189	-1.8463	8.20012e-29
CNAG_04176	-1.9244	1.54215e-28
CNAG_05265	-1.85145	1.73911e-28
CNAG_06716	-1.86796	3.18336e-28
CNAG_06606	-1.95778	3.55892e-28
CNAG_01381	-1.9904	5.60929e-28
CNAG_05664	-2.07931	5.65476e-28
CNAG_07020	-1.96633	6.05387e-28
CNAG_00743	-1.97545	9.48255e-28
CNAG_00993	-2.31761	9.93053e-28
CNAG_06801	-2.41223	1.37205e-27
CNAG_07000	-2.41223	1.37205e-27
CNAG_02403	-1.82998	2.52472e-27
CNAG_06739	-1.9458	2.70561e-27
CNAG_00822	-1.89715	3.04627e-27
CNAG_00585	-3.57207	3.28756e-27
CNAG_04757	-1.81195	3.44994e-27
CNAG_00716	-2.43839	4.62627e-27
CNAG_06849	-1.83387	5.53736e-27
CNAG_02262	-1.98925	1.0646e-26
CNAG_04749	-1.80487	1.13374e-26
CNAG_02565	-2.04217	1.21845e-26
CNAG_05509	-3.2364	1.2544e-26
CNAG_05434	-1.88774	2.03204e-26
CNAG_03755	-2.07396	2.82828e-26
CNAG_06830	-1.99045	3.81509e-26
CNAG_00727	-1.8253	4.2596e-26
CNAG_00800	-1.90888	6.82363e-26
CNAG_02190	-2.02776	7.36776e-26
CNAG_04375	-1.87206	8.04238e-26
CNAG_01136	-1.8265	9.09016e-26
CNAG_00249	-1.96706	9.70207e-26
CNAG_06081	-1.73361	1.08479e-25
CNAG_00316	-1.74884	1.6669e-25
CNAG_06908	-1.73556	1.75729e-25
CNAG_02905	-1.7855	1.98825e-25
CNAG_05132	-1.74387	2.32884e-25
CNAG_02576	-1.9488	4.73109e-25
CNAG_01287	-1.70167	7.66726e-25
CNAG_06482	-1.89924	1.59597e-24
CNAG_00715	-1.71851	2.10607e-24
CNAG_01416	-1.9546	3.03389e-24
CNAG_04027	-4.35238	3.13324e-24
CNAG_02484	-2.09511	4.35336e-24
CNAG_01044	-3.82796	4.93458e-24
CNAG_03154	-1.75776	5.18061e-24
CNAG_02421	-1.77563	6.57923e-24
CNAG_02455	-1.99483	6.62605e-24
CNAG_04064	-1.73229	7.24917e-24
CNAG_03509	-1.69139	8.84777e-24
CNAG_00622	-1.73095	1.04478e-23
CNAG_07884	-1.716	1.21506e-23
CNAG_02938	-1.65688	1.5638e-23
CNAG_05619	-2.08916	2.9665e-23
CNAG_01397	-1.85169	3.44537e-23
CNAG_03360	-1.65133	3.8861e-23
CNAG_03647	-2.06508	5.14615e-23
CNAG_05286	-1.8065	5.64122e-23
CNAG_01210	-2.4382	7.88394e-23
CNAG_07819	-2.67331	8.68384e-23
CNAG_05457	-1.86332	1.25434e-22
CNAG_03957	-1.73363	1.44795e-22
CNAG_03144	-1.84413	1.46392e-22
CNAG_01889	-2.03397	1.98619e-22
CNAG_03005	-2.02457	2.39651e-22
CNAG_05932	-1.66941	3.18376e-22
CNAG_07509	-1.86965	3.38417e-22
CNAG_00853	-1.71519	3.92043e-22
CNAG_05859	-1.7605	5.99297e-22
CNAG_06758	-2.81159	8.26203e-22
CNAG_00275	-1.64785	1.01945e-21
CNAG_05035	-1.97297	1.07278e-21
CNAG_05267	-1.59746	1.09314e-21
CNAG_01321	-1.59528	1.16599e-21
CNAG_04028	-1.66595	1.20753e-21
CNAG_00605	-2.13965	1.242e-21
CNAG_07561	-1.56155	1.2466e-21
CNAG_01984	-1.56784	1.32428e-21
CNAG_04417	-2.01314	1.88666e-21
CNAG_01892	-1.69009	2.83556e-21
CNAG_01533	-1.6912	3.0327e-21
CNAG_03588	-2.07868	3.03893e-21
CNAG_04447	-1.78893	3.72297e-21
CNAG_02496	-1.62453	3.80537e-21
CNAG_03769	-1.58257	4.26499e-21
CNAG_05979	-1.72385	4.30398e-21
CNAG_01140	-1.98091	4.31839e-21
CNAG_01818	-1.66649	4.78415e-21
CNAG_01895	-1.81239	4.96377e-21
CNAG_06663	-1.83787	5.50286e-21
CNAG_00512	-1.7241	6.20243e-21
CNAG_05906	-1.77205	8.21182e-21
CNAG_04960	-2.04652	9.29302e-21
CNAG_03439	-1.56837	1.03047e-20
CNAG_04351	-2.2015	1.13092e-20
CNAG_06370	-1.59006	1.18505e-20
CNAG_03358	-1.52317	1.46558e-20
CNAG_06344	-1.73721	1.61171e-20
CNAG_04523	-1.84903	1.64236e-20
CNAG_05997	-1.56291	1.71363e-20
CNAG_03245	-1.53539	1.75153e-20
CNAG_04976	-1.56161	2.07576e-20
CNAG_06594	-1.56344	2.10004e-20
CNAG_07356	-1.54089	2.11491e-20
CNAG_03612	-1.60548	2.45257e-20
CNAG_02763	-1.6241	2.65244e-20
CNAG_00978	-1.56426	2.69935e-20
CNAG_01873	-2.88672	2.76417e-20
CNAG_02534	-1.82182	2.91454e-20
CNAG_03564	-2.05793	3.47288e-20
CNAG_04378	-1.5199	3.82353e-20
CNAG_02499	-3.67584	4.48591e-20
CNAG_06317	-2.18663	5.10527e-20
CNAG_03986	-1.57818	5.71032e-20
CNAG_00394	-1.58285	9.25929e-20
CNAG_03187	-2.39119	1.01468e-19
CNAG_02889	-1.97273	1.1944e-19
CNAG_03482	-1.50103	1.36158e-19
CNAG_04348	-2.00466	1.52527e-19
CNAG_01117	-2.01438	1.57039e-19
CNAG_00356	-1.56683	1.64005e-19
CNAG_03609	-1.73101	1.6734e-19
CNAG_00649	-1.56409	1.95044e-19
CNAG_06185	-1.68633	4.56601e-19
CNAG_04567	-1.91184	4.72717e-19
CNAG_00022	-1.63404	5.3219e-19
CNAG_02840	-4.67755	5.70573e-19
CNAG_06407	-1.49386	6.11072e-19
CNAG_04080	-1.59857	8.32103e-19
CNAG_00752	-1.75704	8.68387e-19
CNAG_03395	-1.54382	8.70273e-19
CNAG_05801	-1.72781	8.71083e-19
CNAG_07804	-1.56901	1.14995e-18
CNAG_06101	-1.43265	1.50866e-18
CNAG_04879	-1.47707	2.07502e-18
CNAG_03270	-1.47209	2.59976e-18
CNAG_07531	-1.77999	2.6333e-18
CNAG_06220	-1.77374	2.63843e-18
CNAG_02070	-2.33992	2.79665e-18
CNAG_01295	-1.57874	2.87426e-18
CNAG_01667	-1.70075	3.20873e-18
CNAG_07567	-1.96629	3.33452e-18
CNAG_01171	-2.53284	3.62121e-18
CNAG_02857	-2.24794	3.98751e-18
CNAG_04072	-1.90883	4.7797e-18
CNAG_02543	-2.14851	4.78598e-18
CNAG_03355	-1.54808	5.04618e-18
CNAG_06138	-1.58423	5.37412e-18
CNAG_00722	-1.49186	5.70761e-18
CNAG_06781	-1.57734	6.24463e-18
CNAG_07887	-1.49296	6.79441e-18
CNAG_05091	-1.60143	6.94473e-18
CNAG_01962	-3.88136	7.16579e-18
CNAG_03263	-1.63088	7.74271e-18
CNAG_04694	-1.63199	8.16133e-18
CNAG_03226	-1.42602	1.07935e-17
CNAG_01288	-1.78207	1.12879e-17
CNAG_03389	-1.43068	1.31748e-17
CNAG_01003	-1.5797	1.43349e-17
CNAG_07400	-1.46153	1.43415e-17
CNAG_03954	-1.69215	1.67516e-17
CNAG_06007	-1.97196	1.6935e-17
CNAG_05109	-1.41457	1.89744e-17
CNAG_01043	-2.77628	2.62334e-17
CNAG_05631	-1.40127	2.70297e-17
CNAG_06012	-1.41634	2.92509e-17
CNAG_03168	-2.16603	3.0324e-17
CNAG_05530	-1.70477	3.07909e-17
CNAG_01721	-1.45037	3.10366e-17
CNAG_02035	-1.38863	3.36452e-17
CNAG_05764	-1.51363	3.5982e-17
CNAG_06717	-1.50719	3.68336e-17
CNAG_06400	-1.37375	3.93777e-17
CNAG_04257	-1.4423	4.11161e-17
CNAG_04657	-4.62102	4.33428e-17
CNAG_04746	-1.61289	4.36497e-17
CNAG_04802	-1.66279	4.43373e-17
CNAG_03878	-1.89306	4.82296e-17
CNAG_00268	-1.43493	5.08258e-17
CNAG_05638	-1.50171	5.28775e-17
CNAG_04325	-3.98891	5.83605e-17
CNAG_03146	-1.41839	6.3234e-17
CNAG_02415	-1.49392	6.60732e-17
CNAG_05179	-1.39406	7.26754e-17
CNAG_02366	-1.52731	7.45241e-17
CNAG_06699	-1.35564	8.53507e-17
CNAG_06078	-1.63983	9.37157e-17
CNAG_01501	-1.47386	9.41309e-17
CNAG_06051	-1.42579	1.02359e-16
CNAG_00006	-1.38643	1.04264e-16
CNAG_06775	-1.45646	1.17275e-16
CNAG_03004	-1.43526	1.29541e-16
CNAG_07309	-1.52267	1.33167e-16
CNAG_06314	-1.58829	1.3645e-16
CNAG_03732	-1.54679	1.39934e-16
CNAG_03806	-2.91967	1.54444e-16
CNAG_06798	-1.65439	1.70891e-16
CNAG_01345	-1.52515	1.74887e-16
CNAG_01033	-1.73819	1.83867e-16
CNAG_07669	-1.43439	1.96722e-16
CNAG_07177	-1.41119	2.02154e-16
CNAG_04521	-3.85871	2.34295e-16
CNAG_01492	-1.35451	3.02583e-16
CNAG_05521	-1.37338	3.03831e-16
CNAG_04959	-2.13201	3.18903e-16
CNAG_04056	-1.48975	3.24658e-16
CNAG_05287	-1.79468	4.31563e-16
CNAG_07801	-1.43693	4.69115e-16
CNAG_05058	-1.40023	5.85204e-16
CNAG_02382	-1.57277	5.90055e-16
CNAG_01544	-1.43923	6.60689e-16
CNAG_07638	-1.73363	9.79981e-16
CNAG_06225	-3.28671	1.00885e-15
CNAG_00337	-1.39552	1.0504e-15
CNAG_06602	-1.40527	1.12666e-15
CNAG_03473	-1.7708	1.22265e-15
CNAG_02259	-1.45392	1.60848e-15
CNAG_03789	-1.5826	1.61911e-15
CNAG_03662	-1.35429	1.71969e-15
CNAG_04167	-1.8448	1.84458e-15
CNAG_03961	-1.45268	1.88835e-15
CNAG_00074	-1.44334	2.12746e-15
CNAG_03441	-1.44692	2.74511e-15
CNAG_06668	-3.9394	3.44586e-15
CNAG_00614	-1.49944	3.51905e-15
CNAG_05366	-1.31817	4.71274e-15
CNAG_01432	-1.53919	4.74721e-15
CNAG_04050	-1.31995	5.16157e-15
CNAG_06471	-1.39625	5.22723e-15
CNAG_03725	-1.30918	5.66629e-15
CNAG_00613	-1.50909	5.88512e-15
CNAG_05711	-1.36877	6.8467e-15
CNAG_06657	-1.63613	7.81139e-15
CNAG_01113	-1.3757	8.25418e-15
CNAG_04683	-1.43172	8.60071e-15
CNAG_01599	-1.66147	8.62243e-15
CNAG_03701	-1.39308	8.83972e-15
CNAG_05296	-1.4563	8.85431e-15
CNAG_01753	-1.32932	1.00058e-14
CNAG_02952	-1.44402	1.00406e-14
CNAG_06946	-1.36337	1.14085e-14
CNAG_05725	-2.94384	1.15492e-14
CNAG_06596	-3.65885	1.19206e-14
CNAG_06829	-2.73675	1.20456e-14
CNAG_06723	-1.2794	1.2054e-14
CNAG_05750	-1.26212	1.24779e-14
CNAG_05909	-1.26788	1.2884e-14
CNAG_00719	-1.47781	1.4048e-14
CNAG_02519	-1.36234	1.42801e-14
CNAG_03517	-1.71632	1.79438e-14
CNAG_02495	-1.48904	1.86518e-14
CNAG_05880	-1.56312	2.15087e-14
CNAG_00409	-2.43228	2.20149e-14
CNAG_06759	-1.40954	2.27439e-14
CNAG_01736	-2.03841	2.39099e-14
CNAG_05755	-1.68056	2.43185e-14
CNAG_05915	-1.81219	2.53458e-14
CNAG_06436	-1.58821	2.56688e-14
CNAG_05031	-2.40138	2.61827e-14
CNAG_05106	-1.39987	2.90659e-14
CNAG_06396	-2.32731	3.05658e-14
CNAG_05886	-1.26652	4.15262e-14
CNAG_04800	-1.31736	4.68472e-14
CNAG_01092	-1.41946	4.7131e-14
CNAG_00877	-1.27272	5.10457e-14
CNAG_03663	-1.34392	5.19667e-14
CNAG_02794	-1.27689	5.27019e-14
CNAG_05386	-1.47415	5.67814e-14
CNAG_01264	-1.34142	5.69596e-14
CNAG_01596	-1.42826	5.88239e-14
CNAG_00572	-1.32094	6.31132e-14
CNAG_01826	-1.40648	6.38415e-14
CNAG_03812	-1.26608	6.66252e-14
CNAG_02348	-1.72659	6.93828e-14
CNAG_01908	-1.49241	6.9722e-14
CNAG_01630	-1.47488	7.40599e-14
CNAG_04830	-1.38512	7.73622e-14
CNAG_07563	-1.58368	7.78439e-14
CNAG_06366	-1.59193	8.14608e-14
CNAG_05998	-1.35533	9.08482e-14
CNAG_05511	-1.27653	9.49811e-14
CNAG_06388	-5.3877	1.09055e-13
CNAG_07637	-1.34079	1.1424e-13
CNAG_06085	-1.33222	1.25118e-13
CNAG_02540	-2.97067	1.32051e-13
CNAG_07349	-1.45072	1.35622e-13
CNAG_03220	-1.30533	1.43891e-13
CNAG_06741	-1.63196	1.4988e-13
CNAG_03897	-1.56016	1.53563e-13
CNAG_02412	-1.44366	1.78635e-13
CNAG_03915	-1.54548	1.88237e-13
CNAG_00491	-1.28446	2.009e-13
CNAG_01420	-1.64861	2.34052e-13
CNAG_00898	-5.04621	2.56415e-13
CNAG_01981	-2.23368	2.76578e-13
CNAG_01120	-1.20978	2.9814e-13
CNAG_05011	-1.51834	2.98675e-13
CNAG_06180	-1.24206	3.0779e-13
CNAG_05317	-1.24076	3.28002e-13
CNAG_07382	-1.28579	3.32733e-13
CNAG_04400	-1.43829	3.91064e-13
CNAG_00593	-1.68413	3.97313e-13
CNAG_00513	-1.49911	4.18577e-13
CNAG_05045	-1.53304	4.2087e-13
CNAG_02418	-1.25175	4.25862e-13
CNAG_02858	-1.20172	4.27389e-13
CNAG_06123	-1.26926	4.2896e-13
CNAG_05028	-1.98034	4.30381e-13
CNAG_04935	-1.51984	4.72208e-13
CNAG_05918	-1.18151	4.90936e-13
CNAG_00806	-1.19847	4.98345e-13
CNAG_00305	-1.27804	5.11571e-13
CNAG_06056	-1.43016	5.60206e-13
CNAG_03629	-1.20216	5.89663e-13
CNAG_02296	-1.48022	6.01033e-13
CNAG_00238	-1.23562	6.34232e-13
CNAG_03603	-1.84069	6.3439e-13
CNAG_06418	-1.27935	6.41436e-13
CNAG_00968	-1.73564	7.27352e-13
CNAG_01709	-1.20224	7.7102e-13
CNAG_04397	-1.24786	8.33492e-13
CNAG_07695	-1.18486	8.411e-13
CNAG_00534	-1.19324	8.41839e-13
CNAG_06010	-1.24765	8.61231e-13
CNAG_00329	-1.25616	8.84621e-13
CNAG_05396	-1.37659	9.12457e-13
CNAG_01320	-1.27425	1.05241e-12
CNAG_01942	-3.1092	1.05314e-12
CNAG_01485	-1.37033	1.07328e-12
CNAG_06191	-1.45157	1.17195e-12
CNAG_02796	-1.97039	1.17929e-12
CNAG_00775	-1.53589	1.32765e-12
CNAG_01478	-1.47231	1.38029e-12
CNAG_01019	-1.15725	1.38814e-12
CNAG_01141	-1.29068	1.38919e-12
CNAG_06088	-1.17229	1.39808e-12
CNAG_00088	-1.20186	1.42389e-12
CNAG_04900	-1.28124	1.54212e-12
CNAG_03293	-1.32614	1.74054e-12
CNAG_06235	-1.26521	1.74803e-12
CNAG_02564	-1.60972	1.86124e-12
CNAG_03513	-1.37488	1.87082e-12
CNAG_04395	-1.76594	1.87755e-12
CNAG_03225	-1.16211	2.0218e-12
CNAG_00932	-1.26515	2.09126e-12
CNAG_05069	-1.18733	2.21599e-12
CNAG_05041	-1.19631	2.23066e-12
CNAG_00921	-1.64312	2.23497e-12
CNAG_00692	-2.31912	2.57976e-12
CNAG_02853	-1.27667	2.81018e-12
CNAG_04700	-1.37442	2.82704e-12
CNAG_02520	-1.49137	3.0678e-12
CNAG_01810	-2.23194	3.11585e-12
CNAG_04330	-1.68899	3.18334e-12
CNAG_06630	-1.2959	3.61226e-12
CNAG_01238	-1.20781	3.75669e-12
CNAG_02204	-1.7195	4.18592e-12
CNAG_06126	-1.54985	4.29594e-12
CNAG_00745	-1.14879	4.67142e-12
CNAG_00157	-1.19897	4.70044e-12
CNAG_06997	-1.37878	4.80211e-12
CNAG_07559	-1.1673	4.8044e-12
CNAG_06094	-1.41413	5.05481e-12
CNAG_02202	-1.67564	5.46357e-12
CNAG_02424	-1.45519	5.82079e-12
CNAG_03927	-1.30168	5.87221e-12
CNAG_02801	-1.13358	6.0506e-12
CNAG_00886	-1.15174	6.35312e-12
CNAG_04501	-1.18752	6.79248e-12
CNAG_06367	-1.48324	6.8361e-12
CNAG_00415	-1.24581	7.10632e-12
CNAG_03064	-1.45915	7.10632e-12
CNAG_02002	-1.21985	7.41678e-12
CNAG_06862	-1.32872	7.53727e-12
CNAG_06147	-1.17737	8.83765e-12
CNAG_00059	-1.5953	9.62796e-12
CNAG_02948	-1.19178	9.74435e-12
CNAG_02833	-1.20091	9.82466e-12
CNAG_04731	-1.25061	1.16501e-11
CNAG_04846	-1.30439	1.24394e-11
CNAG_05197	-1.16094	1.26193e-11
CNAG_07776	-1.30043	1.28395e-11
CNAG_00664	-1.9997	1.38824e-11
CNAG_06446	-1.28993	1.39286e-11
CNAG_02222	-1.23119	1.45161e-11
CNAG_07308	-1.34235	1.55125e-11
CNAG_01586	-1.22673	1.59519e-11
CNAG_02515	-1.27995	1.66523e-11
CNAG_06840	-1.27458	1.74385e-11
CNAG_05573	-1.80774	1.82881e-11
CNAG_03621	-1.12524	1.93316e-11
CNAG_03353	-1.21569	1.95711e-11
CNAG_02875	-1.70034	2.08864e-11
CNAG_02431	-1.28992	2.10909e-11
CNAG_04182	-1.21323	2.17228e-11
CNAG_05723	-1.22338	2.19023e-11
CNAG_04723	-1.49175	2.2394e-11
CNAG_07752	-1.58145	2.38166e-11
CNAG_00894	-1.10626	2.45619e-11
CNAG_04634	-1.17259	2.8383e-11
CNAG_07362	-1.26701	2.88642e-11
CNAG_00536	-1.09495	3.05669e-11
CNAG_03118	-1.35896	3.40041e-11
CNAG_04744	-1.37263	3.48808e-11
CNAG_02075	-1.21433	3.49622e-11
CNAG_02211	-1.37682	3.57486e-11
CNAG_05980	-1.20935	3.76895e-11
CNAG_05554	-1.15267	3.81307e-11
CNAG_00429	-1.70828	4.23859e-11
CNAG_03449	-1.49761	4.30544e-11
CNAG_02677	-1.15265	4.32609e-11
CNAG_01479	-1.32351	4.67364e-11
CNAG_06541	-1.26441	4.70435e-11
CNAG_06785	-1.31996	4.72178e-11
CNAG_06109	-1.98271	5.12487e-11
CNAG_00535	-1.16932	5.17637e-11
CNAG_02506	-1.20776	5.32289e-11
CNAG_00564	-1.23883	5.36228e-11
CNAG_03072	-1.07539	5.37051e-11
CNAG_06976	-1.30966	5.38937e-11
CNAG_05826	-1.13145	5.71534e-11
CNAG_01811	-1.12877	6.48521e-11
CNAG_02182	-4.08749	6.61265e-11
CNAG_06611	-1.56594	6.64301e-11
CNAG_02133	-1.12932	7.12695e-11
CNAG_01221	-1.20757	7.66413e-11
CNAG_06050	-1.98493	7.88811e-11
CNAG_05398	-1.13497	8.50888e-11
CNAG_01894	-1.26278	8.68376e-11
CNAG_01619	-1.20502	8.72702e-11
CNAG_02485	-1.12575	9.63505e-11
CNAG_01323	-1.0764	1.03249e-10
CNAG_06106	-1.13329	1.29454e-10
CNAG_07352	-1.08295	1.32489e-10
CNAG_04295	-1.27216	1.34251e-10
CNAG_04599	-1.1817	1.39391e-10
CNAG_06339	-1.26157	1.44888e-10
CNAG_05440	-1.18837	1.4611e-10
CNAG_01395	-1.11717	1.56956e-10
CNAG_06226	-1.80426	1.58199e-10
CNAG_05689	-1.10794	1.64374e-10
CNAG_05199	-2.03485	1.65012e-10
CNAG_00669	-1.17838	1.65938e-10
CNAG_00811	-1.23344	1.72312e-10
CNAG_01593	-1.25029	2.06167e-10
CNAG_06406	-1.33816	2.09472e-10
CNAG_01435	-1.11343	2.20221e-10
CNAG_01781	-1.71781	2.31229e-10
CNAG_07613	-1.71781	2.31229e-10
CNAG_07950	-1.71781	2.31229e-10
CNAG_00120	-1.20464	2.31504e-10
CNAG_00990	-1.05766	2.402e-10
CNAG_03817	-3.72735	2.41251e-10
CNAG_03040	-2.76201	2.44086e-10
CNAG_05727	-4.13895	2.45305e-10
CNAG_00673	-1.14364	2.47888e-10
CNAG_03354	-1.31281	2.51614e-10
CNAG_01518	-1.12996	2.64092e-10
CNAG_05698	-1.09259	2.74705e-10
CNAG_06169	-1.54036	2.78796e-10
CNAG_03002	-1.35892	3.21138e-10
CNAG_01085	-1.19867	3.27786e-10
CNAG_06302	-2.18178	3.37805e-10
CNAG_03150	-1.47209	3.52632e-10
CNAG_02102	-1.48263	3.65138e-10
CNAG_03165	-1.13505	3.85707e-10
CNAG_01012	-1.14453	4.1736e-10
CNAG_02843	-1.04077	4.22378e-10
CNAG_01696	-1.15113	4.24955e-10
CNAG_03045	-1.22081	4.36407e-10
CNAG_06441	-1.21447	4.39745e-10
CNAG_00533	-1.07321	4.46223e-10
CNAG_01600	-1.81941	4.46223e-10
CNAG_00079	-1.08665	4.47222e-10
CNAG_06999	-2.15812	4.85595e-10
CNAG_04292	-1.10753	5.31159e-10
CNAG_03959	-1.05108	5.38966e-10
CNAG_07730	-1.87522	5.46153e-10
CNAG_05130	-2.19944	5.47385e-10
CNAG_03582	-1.43637	5.64599e-10
CNAG_03412	-1.07593	5.83594e-10
CNAG_00092	-1.04461	5.83675e-10
CNAG_03646	-1.1038	5.87484e-10
CNAG_03178	-1.20786	5.88837e-10
CNAG_07004	-1.03372	6.1841e-10
CNAG_02822	-1.29087	6.4917e-10
CNAG_01558	-1.50514	6.8524e-10
CNAG_04215	-1.60783	7.43107e-10
CNAG_04580	-1.95203	7.57526e-10
CNAG_04920	-1.39244	7.66184e-10
CNAG_05583	-1.34448	7.66614e-10
CNAG_07547	-1.077	7.75354e-10
CNAG_06645	-1.17495	7.9756e-10
CNAG_06377	-1.5234	8.32507e-10
CNAG_03342	-1.29824	8.41853e-10
CNAG_03919	-1.19113	8.59708e-10
CNAG_06228	-1.24306	9.3154e-10
CNAG_03205	-1.36398	9.32119e-10
CNAG_07487	-1.01302	9.41038e-10
CNAG_02074	-1.10569	9.53401e-10
CNAG_05025	-1.24565	9.55454e-10
CNAG_00577	-1.43545	9.59421e-10
CNAG_00838	-1.24812	9.99062e-10
CNAG_03544	-1.03903	1.01834e-09
CNAG_05318	-1.62227	1.0399e-09
CNAG_01751	-1.08398	1.09477e-09
CNAG_03303	-1.01696	1.1521e-09
CNAG_02792	-1.17368	1.16878e-09
CNAG_06693	-1.14893	1.20622e-09
CNAG_02861	-1.22661	1.21519e-09
CNAG_07253	-1.41122	1.24461e-09
CNAG_02442	-1.27669	1.28027e-09
CNAG_07431	-1.09637	1.29776e-09
CNAG_06341	-1.4576	1.47806e-09
CNAG_04121	-1.0993	1.51106e-09
CNAG_03300	-1.28375	1.53809e-09
CNAG_03921	-1.01114	1.55169e-09
CNAG_04202	-1.11795	1.55285e-09
CNAG_01475	-1.02805	1.66877e-09
CNAG_06570	-1.02176	1.77015e-09
CNAG_04627	-1.1574	1.80335e-09
CNAG_04601	-1.42725	1.88705e-09
CNAG_01220	-1.17952	1.92015e-09
CNAG_03416	-1.07911	1.94706e-09
CNAG_03527	-1.09212	2.01757e-09
CNAG_03319	-1.0549	2.04665e-09
CNAG_00280	-1.03875	2.08863e-09
CNAG_00118	-1.2636	2.15255e-09
CNAG_02825	-1.02725	2.17863e-09
CNAG_05228	-1.2929	2.23301e-09
CNAG_00691	-1.05012	2.31793e-09
CNAG_02004	-2.20745	2.42374e-09
CNAG_03260	-1.14654	2.42928e-09
CNAG_00665	-1.05353	2.54918e-09
CNAG_01946	-2.05353	2.55837e-09
CNAG_03951	-1.06097	2.57953e-09
CNAG_06149	-1.24228	2.6158e-09
CNAG_01042	-1.00462	2.64188e-09
CNAG_02130	-1.00462	2.64188e-09
CNAG_01046	-1.03063	2.65037e-09
CNAG_01104	-1.18235	2.68693e-09
CNAG_07465	-1.20553	2.73e-09
CNAG_04676	-1.00435	2.84058e-09
CNAG_04358	-1.39978	2.91364e-09
CNAG_01789	-1.11571	3.20422e-09
CNAG_06782	-1.16324	3.21706e-09
CNAG_06454	-1.31673	3.32408e-09
CNAG_07939	-3.83001	3.34698e-09
CNAG_01304	-1.29271	3.43558e-09
CNAG_04089	-1.01898	3.45233e-09
CNAG_04310	-1.10522	3.89449e-09
CNAG_06679	-1.08513	4.06848e-09
CNAG_05900	-1.02175	4.2856e-09
CNAG_03048	-1.10667	4.34898e-09
CNAG_03624	-1.21688	4.70348e-09
CNAG_04287	-1.16675	4.71294e-09
CNAG_05898	-1.09704	4.71294e-09
CNAG_01744	-1.0178	4.76036e-09
CNAG_05921	-1.02281	4.92368e-09
CNAG_01655	-1.03432	5.01255e-09
CNAG_06495	-1.11152	5.29654e-09
CNAG_00075	-1.1106	5.56407e-09
CNAG_07797	-1.20863	5.66815e-09
CNAG_00040	-1.59702	5.73902e-09
CNAG_04876	-1.02018	5.94317e-09
CNAG_03738	-1.06264	6.14622e-09
CNAG_06543	-1.00068	6.17174e-09
CNAG_05273	-1.09002	6.2173e-09
CNAG_03675	-1.24042	6.64589e-09
CNAG_03210	-1.08884	6.68696e-09
CNAG_05118	-1.23201	6.71184e-09
CNAG_05776	-1.02545	6.96351e-09
CNAG_05320	-1.4781	7.00672e-09
CNAG_06112	-1.82581	7.19046e-09
CNAG_02787	-1.03384	7.24058e-09
CNAG_03457	-1.01832	7.30917e-09
CNAG_02982	-1.2354	7.94396e-09
CNAG_05635	-1.11871	8.26308e-09
CNAG_06229	-1.05247	8.56492e-09
CNAG_05250	-1.03846	8.8547e-09
CNAG_01691	-1.68016	8.95287e-09
CNAG_02581	-1.13328	9.31236e-09
CNAG_06139	-1.08166	9.60978e-09
CNAG_06154	-1.07947	1.00801e-08
CNAG_05463	-1.028	1.04825e-08
CNAG_01250	-1.13194	1.05357e-08
CNAG_01771	-1.0165	1.06232e-08
CNAG_00591	-2.14206	1.06667e-08
CNAG_02481	-1.01538	1.09282e-08
CNAG_01802	-1.03479	1.16841e-08
CNAG_01745	-1.59407	1.18088e-08
CNAG_00016	-1.00976	1.19e-08
CNAG_05633	-1.29797	1.19387e-08
CNAG_02120	-1.07694	1.19645e-08
CNAG_04595	-1.39927	1.19848e-08
CNAG_07591	-1.07497	1.23081e-08
CNAG_03592	-1.04651	1.25296e-08
CNAG_01036	-1.14402	1.28545e-08
CNAG_05707	-1.01597	1.29793e-08
CNAG_05159	-3.03348	1.29936e-08
CNAG_06063	-2.54458	1.29936e-08
CNAG_01439	-1.02474	1.30503e-08
CNAG_03386	-1.38914	1.48173e-08
CNAG_02316	-1.05995	1.54451e-08
CNAG_05388	-1.01283	1.65357e-08
CNAG_01166	-1.04167	1.68069e-08
CNAG_01819	-1.0151	1.69011e-08
CNAG_02609	-1.27442	1.70965e-08
CNAG_02798	-1.01194	1.81173e-08
CNAG_00899	-1.42202	1.95376e-08
CNAG_07429	-1.02371	1.98504e-08
CNAG_04219	-1.00302	2.00327e-08
CNAG_03584	-1.00421	2.16717e-08
CNAG_02054	-1.05431	2.21514e-08
CNAG_05566	-1.0432	2.21654e-08
CNAG_04656	-1.02657	2.25257e-08
CNAG_01627	-1.02753	2.35919e-08
CNAG_02821	-1.2112	2.591e-08
CNAG_05167	-1.20733	2.60212e-08
CNAG_05582	-2.35314	2.61884e-08
CNAG_00434	-1.12115	2.67923e-08
CNAG_01890	-1.20486	2.78386e-08
CNAG_01150	-1.68177	2.79713e-08
CNAG_03589	-1.04838	2.98138e-08
CNAG_04108	-2.16922	3.05919e-08
CNAG_01344	-1.02949	3.27428e-08
CNAG_01185	-1.01698	3.47921e-08
CNAG_08003	-1.15618	3.47921e-08
CNAG_03610	-1.01073	3.76901e-08
CNAG_07549	-1.28174	3.8368e-08
CNAG_06415	-1.03707	3.9207e-08
CNAG_01545	-1.20695	4.14132e-08
CNAG_01406	-1.03015	4.28013e-08
CNAG_04235	-1.01388	4.47537e-08
CNAG_00093	-1.6001	4.6805e-08
CNAG_02447	-1.00326	4.69665e-08
CNAG_05024	-1.00156	4.75095e-08
CNAG_05342	-1.18751	4.77048e-08
CNAG_00580	-1.18928	4.81704e-08
CNAG_01236	-1.00142	4.88945e-08
CNAG_04438	-1.02404	5.19957e-08
CNAG_06658	-2.57826	5.31589e-08
CNAG_00911	-1.36437	5.42678e-08
CNAG_06156	-1.15814	5.87807e-08
CNAG_01755	-1.05575	6.19898e-08
CNAG_01737	-4.11872	6.24767e-08
CNAG_02673	-1.1083	6.76469e-08
CNAG_07889	-1.33488	6.98678e-08
CNAG_06205	-1.00596	7.00263e-08
CNAG_01634	-1.05765	7.00295e-08
CNAG_05874	-3.65719	7.05979e-08
CNAG_04679	-1.00066	7.21056e-08
CNAG_02667	-1.14581	7.36765e-08
CNAG_03377	-1.00355	7.46047e-08
CNAG_05575	-1.03388	7.61258e-08
CNAG_06020	-1.22015	7.71063e-08
CNAG_04829	-1.04864	7.86406e-08
CNAG_00352	-1.11826	7.98807e-08
CNAG_03771	-1.4279	8.52181e-08
CNAG_04256	-1.05871	9.07695e-08
CNAG_01564	-1.16982	9.61231e-08
CNAG_00400	-1.09325	9.68857e-08
CNAG_06152	-1.0969	1.05752e-07
CNAG_06766	-1.11039	1.06952e-07
CNAG_02914	-1.06716	1.09055e-07
CNAG_05858	-1.0431	1.0931e-07
CNAG_07952	-1.53182	1.13681e-07
CNAG_01379	-1.23824	1.38827e-07
CNAG_04852	-1.01231	1.47273e-07
CNAG_05641	-1.27688	1.49406e-07
CNAG_05822	-1.09387	1.54941e-07
CNAG_03007	-6.36532	1.56931e-07
CNAG_05320	-1.40554	1.59742e-07
CNAG_03912	-1.50323	1.64489e-07
CNAG_04000	-1.48487	1.6475e-07
CNAG_00846	-1.22032	1.67688e-07
CNAG_01756	-1.14	1.73777e-07
CNAG_03820	-1.04997	1.7839e-07
CNAG_05060	-1.38545	1.81893e-07
CNAG_02270	-1.43015	1.91581e-07
CNAG_05875	-1.0382	1.91581e-07
CNAG_04652	-1.64925	1.9883e-07
CNAG_00440	-1.01685	2.05735e-07
CNAG_05085	-1.08233	2.07542e-07
CNAG_02328	-1.27	2.17956e-07
CNAG_06181	-3.53525	2.25644e-07
CNAG_05376	-1.19551	2.32209e-07
CNAG_00540	-1.29876	2.37234e-07
CNAG_06595	-1.63104	2.48365e-07
CNAG_06644	-2.27089	2.63394e-07
CNAG_00391	-1.03511	2.85535e-07
CNAG_01868	-1.04222	2.93001e-07
CNAG_06394	-1.12179	3.15795e-07
CNAG_01666	-1.00719	3.18795e-07
CNAG_04013	-1.02998	3.23616e-07
CNAG_05401	-1.20112	3.37413e-07
CNAG_03192	-1.04421	3.63435e-07
CNAG_02118	-1.59305	3.63584e-07
CNAG_05847	-1.21746	4.09728e-07
CNAG_07639	-1.03828	4.28646e-07
CNAG_00786	-1.04328	4.35961e-07
CNAG_05897	-1.19859	4.61953e-07
CNAG_06537	-1.22839	4.72624e-07
CNAG_05444	-1.70164	4.75076e-07
CNAG_06535	-1.07236	5.00207e-07
CNAG_01546	-1.08867	5.10104e-07
CNAG_01076	-1.15092	5.27954e-07
CNAG_00695	-1.0209	5.29822e-07
CNAG_06122	-1.02471	5.34768e-07
CNAG_01913	-2.47181	5.54909e-07
CNAG_01914	-2.63391	5.93213e-07
CNAG_03301	-1.12885	6.16914e-07
CNAG_01348	-1.81055	6.41349e-07
CNAG_06064	-1.02922	6.71847e-07
CNAG_00345	-1.02497	6.9696e-07
CNAG_02752	-1.01609	6.98179e-07
CNAG_06005	-1.23897	7.20738e-07
CNAG_06609	-2.99946	7.23961e-07
CNAG_06027	-1.51844	7.95851e-07
CNAG_03310	-2.44693	8.0527e-07
CNAG_07765	-1.28184	8.14938e-07
CNAG_03186	-1.22076	9.385e-07
CNAG_07995	-1.37885	9.46052e-07
CNAG_04372	-1.01427	1.08519e-06
CNAG_06233	-1.39457	1.14371e-06
CNAG_06234	-1.39457	1.14371e-06
CNAG_05371	-1.11161	1.27763e-06
CNAG_07996	-2.49484	1.36393e-06
CNAG_05597	-1.09743	1.43522e-06
CNAG_06102	-2.38506	1.69415e-06
CNAG_06065	-1.48266	1.70196e-06
CNAG_02925	-1.51656	1.76116e-06
CNAG_03953	-1.05344	1.87118e-06
CNAG_02751	-1.30478	1.99235e-06
CNAG_00015	-1.62096	1.99681e-06
CNAG_02185	-1.19159	2.00366e-06
CNAG_02157	-1.06768	2.12387e-06
CNAG_02663	-1.02467	2.35422e-06
CNAG_00759	-1.23111	2.39908e-06
CNAG_05421	-1.09567	2.42111e-06
CNAG_00917	-1.12924	2.58284e-06
CNAG_06136	-1.45118	2.58327e-06
CNAG_07365	-1.65009	2.63256e-06
CNAG_00505	-1.63611	2.72409e-06
CNAG_00986	-1.02481	2.75403e-06
CNAG_00302	-1.11849	2.81393e-06
CNAG_00166	-1.09568	2.85591e-06
CNAG_04298	-1.21987	2.87412e-06
CNAG_03975	-1.13289	2.88342e-06
CNAG_02414	-1.09327	3.31432e-06
CNAG_00519	-1.61227	3.96071e-06
CNAG_00520	-1.61227	3.96071e-06
CNAG_01214	-1.09114	4.19751e-06
CNAG_07657	-1.11048	4.33749e-06
CNAG_06001	-1.08775	4.44055e-06
CNAG_03694	-1.13531	4.51821e-06
CNAG_04106	-1.54453	4.57981e-06
CNAG_03822	-3.12733	4.90738e-06
CNAG_06577	-2.67222	4.90738e-06
CNAG_04446	-2.47114	5.05832e-06
CNAG_04152	-1.33599	5.20275e-06
CNAG_02979	-1.05017	5.6645e-06
CNAG_03159	-1.8479	5.98552e-06
CNAG_02692	-1.31897	6.48392e-06
CNAG_05473	-1.04145	6.85051e-06
CNAG_04383	-1.03962	7.05336e-06
CNAG_03113	-1.24427	7.7611e-06
CNAG_07502	-2.55605	7.77986e-06
CNAG_07164	-1.28837	8.08001e-06
CNAG_02762	-1.00485	8.21241e-06
CNAG_02398	-1.12386	8.2595e-06
CNAG_01400	-1.92744	9.33498e-06
CNAG_06638	-1.34787	9.33507e-06
CNAG_02101	-1.22735	9.50493e-06
CNAG_02356	-1.2225	9.65691e-06
CNAG_05920	-1.03621	9.70591e-06
CNAG_00588	-6.95441	9.84228e-06
CNAG_05006	-1.04953	1.01853e-05
CNAG_06867	-1.94058	1.07139e-05
CNAG_06238	-1.28775	1.14017e-05
CNAG_04927	-1.14727	1.26167e-05
CNAG_04147	-1.09813	1.28328e-05
CNAG_04901	-3.29442	1.30219e-05
CNAG_03940	-1.05742	1.31706e-05
CNAG_04259	-1.29936	1.53362e-05
CNAG_00690	-1.06368	1.62226e-05
CNAG_04109	-1.91583	1.73571e-05
CNAG_05722	-1.06284	1.73791e-05
CNAG_05188	-1.26667	1.74104e-05
CNAG_06576	-3.2024	1.95126e-05
CNAG_06242	-4.68239	1.98947e-05
CNAG_03649	-1.12139	2.11812e-05
CNAG_00289	-1.03808	2.34075e-05
CNAG_04307	-1.29667	2.46624e-05
CNAG_03602	-1.17975	2.53539e-05
CNAG_02503	-1.35448	2.70528e-05
CNAG_00094	-1.45202	2.71779e-05
CNAG_04519	-1.12248	2.81171e-05
CNAG_00586	-1.57555	3.1142e-05
CNAG_03718	-1.02537	3.14071e-05
CNAG_00938	-1.55867	3.16997e-05
CNAG_03223	-2.25033	3.19406e-05
CNAG_04236	-1.68389	4.56247e-05
CNAG_01955	-5.10964	5.21499e-05
CNAG_05064	-1.10672	5.83087e-05
CNAG_02986	-1.05154	6.11747e-05
CNAG_07413	-1.17383	6.13621e-05
CNAG_00334	-1.52262	6.37816e-05
CNAG_02106	-1.13687	6.39426e-05
CNAG_05021	-2.05407	6.71827e-05
CNAG_04180	-1.15298	6.87029e-05
CNAG_02225	-1.66235	7.66605e-05
CNAG_05234	-1.38045	7.6707e-05
CNAG_06195	-1.46701	7.91207e-05
CNAG_05402	-1.20436	8.6982e-05
CNAG_06075	-2.03907	9.08598e-05
CNAG_02043	-1.47797	9.27172e-05
CNAG_01242	-1.40352	9.29342e-05
CNAG_00542	-1.5619	9.44226e-05
CNAG_04835	-1.22029	0.000100787
CNAG_03523	-1.44678	0.000112308
CNAG_06363	-1.06602	0.000120199
CNAG_04195	-1.9324	0.000124197
CNAG_03318	-1.78351	0.000124718
CNAG_04938	-1.56118	0.000127379
CNAG_01284	-1.10027	0.000132265
CNAG_03650	-5.62555	0.000136555
CNAG_07347	-1.06332	0.000148019
CNAG_00481	-1.95021	0.00016243
CNAG_04776	-1.27453	0.00016243
CNAG_00465	-1.10286	0.000174384
CNAG_04053	-1.15461	0.000180204
CNAG_00776	-1.29755	0.000187532
CNAG_03344	-1.38002	0.000188528
CNAG_02694	-1.21053	0.00019383
CNAG_05854	-1.05809	0.000201524
CNAG_03092	-4.13437	0.000209294
CNAG_01639	-1.63291	0.000212447
CNAG_05061	-1.22927	0.000222855
CNAG_02144	-1.49738	0.000233651
CNAG_01713	-1.54142	0.000236724
CNAG_05278	-3.53947	0.000246516
CNAG_05654	-1.26778	0.000268375
CNAG_05716	-1.70931	0.000299457
CNAG_05312	-1.23141	0.000300871
CNAG_06390	-1.33519	0.000333949
CNAG_03645	-1.02553	0.000343674
CNAG_06346	-1.62823	0.000357637
CNAG_05387	-2.17097	0.000369043
CNAG_06900	-1.43778	0.000400135
CNAG_05279	-2.59268	0.000407357
CNAG_04891	-2.59145	0.000414574
CNAG_02347	-1.50618	0.000419353
CNAG_02754	-1.47424	0.000423483
CNAG_05003	-1.60397	0.00042667
CNAG_00654	-2.72025	0.00042684
CNAG_07544	-1.09195	0.0004294
CNAG_05862	-1.00881	0.000429512
CNAG_03492	-1.07168	0.000445639
CNAG_06472	-1.23008	0.000453256
CNAG_00430	-1.19412	0.000470903
CNAG_06813	-1.14944	0.000512877
CNAG_00014	-1.09441	0.000576379
CNAG_07312	-1.09441	0.000576379
CNAG_02417	-1.06072	0.000609732
CNAG_03618	-1.31033	0.000653998
CNAG_05724	-2.24342	0.000678672
CNAG_05659	-2.00443	0.000770352
CNAG_05718	-1.12155	0.000928632
CNAG_05636	-1.1789	0.00101491
CNAG_07839	-1.34999	0.00112166
CNAG_02880	-1.19261	0.00114636
CNAG_00069	-1.55102	0.00117006
CNAG_06973	-1.13689	0.00128535
CNAG_05389	-1.31702	0.00131971
CNAG_01812	-1.27158	0.00136631
CNAG_06815	-1.5341	0.00145283
CNAG_02839	-1.71042	0.00157282
CNAG_06672	-5.55855	0.00170962
CNAG_04105	-2.35249	0.00172531
CNAG_00905	-1.4427	0.00186089
CNAG_07775	-1.13697	0.00200331
CNAG_01129	-1.68319	0.00204787
CNAG_02852	-1.62823	0.00206345
CNAG_00587	-1.49267	0.00207175
CNAG_02083	-1.86225	0.00231416
CNAG_05584	-1.28769	0.00232957
CNAG_07373	-1.39253	0.00253842
CNAG_06241	-4.05566	0.00257034
CNAG_03754	-2.17897	0.00267958
CNAG_04035	-1.0316	0.00287865
CNAG_03964	-1.68541	0.00318913
CNAG_04193	-1.09063	0.00321548
CNAG_05458	-1.04015	0.00321856
CNAG_01585	-1.19403	0.00326847
CNAG_00854	-1.50248	0.00370843
CNAG_06915	-1.01112	0.00379254
CNAG_02191	-1.09155	0.00387581
CNAG_05762	-1.57735	0.00389927
CNAG_02864	-1.31193	0.00430427
CNAG_04899	-1.13553	0.00495042
CNAG_06190	-2.3318	0.0055182
CNAG_01937	-1.12485	0.00665495
CNAG_00979	-1.62056	0.0068304
CNAG_03302	-1.03772	0.00715297
CNAG_04365	-1.07021	0.00786425
CNAG_07600	-1.71229	0.00795654
CNAG_05555	-1.37742	0.00798466
CNAG_01102	-1.00757	0.00812381
CNAG_01877	-1.117	0.00860282
CNAG_06340	-1.51456	0.00863481
CNAG_04762	-1.19139	0.00888433
CNAG_03874	-2.18843	0.00895082
CNAG_00142	-1.05654	0.00915866
CNAG_06919	-1.01747	0.0093846
