# Supplementary material for: PAS Domain Protein Pas3 Interacts with the Chromatin Modifier Bre1 in Regulating Cryptococcal Morphogenesis
Source: mBio. 2018 Nov 13;9(6):e02135-18. doi: 10.1128/mBio.02135-18 (PMC6234864; doi:10.1128/mBio.02135-18)
Supplement: TABLE S3 [file mbo005184156st3.xlsx]

## Sheet: filamentation activators
Table S3, Znf2-regulated filamentation regulon
ID	Up on YPDvsV8		Down on WTvsznf2D
	logFC	P.Value	logFC	P.Value
CNAG_03635	5.27431	1.21104e-139	-6.82232	1.56839e-33
CNAG_00915	3.31859	1.93346e-62	-7.1343	1.23489e-32
CNAG_00795	11.9138	0	-9.38804	1.29275e-32
CNAG_07708	4.07489	2.67992e-95	-6.25183	7.5035e-31
CNAG_03021	5.63316	2.30753e-144	-6.15218	9.59239e-29
CNAG_03825	4.2808	8.72829e-114	-5.7762	1.55923e-27
CNAG_01527	6.52568	3.32126e-224	-5.61711	9.20782e-27
CNAG_07772	4.85664	2.64113e-115	-5.80161	2.31783e-26
CNAG_00179	2.14785	6.32086e-37	-5.35269	3.9411e-25
CNAG_02184	7.91589	8.02552e-199	-5.39703	8.40688e-24
CNAG_07982	3.86707	9.94971e-104	-5.13535	9.02689e-24
CNAG_05992	1.64521	1.68176e-16	-10.7153	1.03607e-22
CNAG_00013	1.33116	3.18795e-07	-5.37312	3.89784e-21
CNAG_03461	5.82526	1.52562e-177	-5.54913	2.55715e-20
CNAG_04691	5.64697	2.32867e-174	-4.63336	4.06656e-20
CNAG_00125	2.75294	5.86024e-54	-4.65065	4.07925e-20
CNAG_02848	4.11703	6.72989e-113	-7.87405	4.451e-20
CNAG_03224	3.37827	8.64087e-76	-4.72088	6.41873e-19
CNAG_00284	5.30016	4.86589e-151	-4.51479	7.56688e-19
CNAG_06808	5.23273	2.96015e-163	-4.33463	2.59064e-18
CNAG_07407	5.75836	1.42794e-189	-7.97624	1.16511e-16
CNAG_06814	4.48535	3.17898e-123	-4.14838	1.35839e-16
CNAG_01725	7.16185	6.29615e-210	-3.95915	8.87518e-16
CNAG_04363	4.39008	1.58262e-101	-4.62378	1.69543e-15
CNAG_05523	4.61475	4.19724e-130	-3.93757	1.98386e-15
CNAG_07604	3.36175	3.28723e-68	-3.99552	2.9036e-15
CNAG_01299	3.01756	1.75491e-59	-4.01536	4.40055e-15
CNAG_03576	5.01036	2.24906e-121	-4.53068	5.61779e-15
CNAG_01004	3.12685	3.14954e-67	-3.87308	6.09118e-15
CNAG_05778	5.30325	4.45198e-158	-4.31435	1.01134e-14
CNAG_02805	2.84741	4.35899e-46	-3.82759	2.00433e-13
CNAG_00366	4.29455	6.91129e-85	-3.76282	5.00159e-13
CNAG_00035	1.83513	1.4599e-22	-3.61698	6.03242e-13
CNAG_04873	2.78478	2.10259e-49	-3.56824	1.00694e-12
CNAG_02511	2.66934	3.53449e-50	-3.45422	2.13376e-12
CNAG_01562	3.18208	1.61802e-75	-3.39277	3.72232e-12
CNAG_05693	5.24972	1.00594e-132	-3.46202	6.64585e-12
CNAG_05302	3.59656	4.32862e-76	-3.36765	9.19541e-12
CNAG_03703	4.40605	2.00324e-90	-3.76094	1.29716e-11
CNAG_07774	4.5461	2.90488e-118	-3.29085	2.05555e-11
CNAG_04007	7.00486	1.09997e-150	-3.36737	2.93948e-11
CNAG_04707	4.02627	4.58825e-110	-3.19215	5.29007e-11
CNAG_05608	2.61568	3.43227e-46	-3.45066	7.76348e-11
CNAG_03830	1.13456	1.94767e-10	-3.1977	2.88364e-10
CNAG_07476	2.19527	3.23734e-35	-3.10688	4.28739e-10
CNAG_07699	5.1883	1.83106e-144	-3.02775	5.14598e-10
CNAG_06411	2.56177	3.00966e-49	-3.05944	5.50525e-10
CNAG_03600	5.2332	4.20758e-158	-3.03928	6.95643e-10
CNAG_04201	2.38472	9.36132e-33	-3.14633	8.47944e-10
CNAG_00758	4.28716	8.51243e-89	-3.00543	1.41923e-09
CNAG_04357	1.08873	4.11581e-09	-3.11742	1.72049e-09
CNAG_03204	1.47376	3.37278e-18	-2.98298	2.80678e-09
CNAG_02531	4.65175	1.31493e-109	-4.05844	2.29245e-08
CNAG_02594	2.33534	5.80408e-36	-2.78517	3.65483e-08
CNAG_07913	3.45343	2.39293e-40	-3.86781	4.67448e-08
CNAG_02883	1.90315	9.80044e-28	-2.70517	4.952e-08
CNAG_01193	2.57452	7.68684e-39	-2.74582	5.43523e-08
CNAG_01474	2.85624	1.53101e-56	-2.65367	8.65841e-08
CNAG_01121	5.78258	5.03872e-161	-5.08864	1.48273e-07
CNAG_05341	1.95925	1.01855e-25	-2.68925	1.82037e-07
CNAG_06337	4.08745	3.34046e-95	-2.65594	2.44888e-07
CNAG_06787	3.36739	2.62755e-58	-2.70799	3.46376e-07
CNAG_06942	2.39028	5.90957e-21	-8.54323	3.76028e-07
CNAG_03504	2.94293	6.79563e-54	-2.5795	3.84146e-07
CNAG_07443	3.08271	5.59065e-60	-2.53206	4.31825e-07
CNAG_06011	1.3094	7.6674e-12	-2.59533	5.59321e-07
CNAG_01538	2.89273	3.94197e-39	-2.56986	8.51944e-07
CNAG_01612	1.69967	7.07874e-22	-2.50257	8.85676e-07
CNAG_02389	3.41081	3.29782e-63	-2.52273	9.49034e-07
CNAG_01796	1.47617	4.76586e-19	-2.41597	2.08119e-06
CNAG_07399	6.33025	4.79497e-114	-9.72623	2.38821e-06
CNAG_06401	2.42995	1.8206e-33	-2.42334	4.68603e-06
CNAG_07708	4.07489	2.67992e-95	-2.54893	4.92568e-06
CNAG_02125	4.94259	1.80812e-117	-3.43638	5.72468e-06
CNAG_03491	2.77996	1.24328e-36	-3.74476	6.6162e-06
CNAG_05866	3.38617	2.28587e-75	-2.77573	1.35023e-05
CNAG_02087	4.88751	1.66298e-124	-4.07639	1.69606e-05
CNAG_04476	3.63622	1.26053e-49	-2.6767	2.04088e-05
CNAG_00653	3.18207	4.2421e-53	-2.23758	2.21478e-05
CNAG_01978	3.43207	1.53624e-63	-2.25055	2.34637e-05
CNAG_04970	1.47707	2.09503e-18	-2.19345	2.38482e-05
CNAG_02302	3.09536	6.48321e-36	-2.90552	2.52922e-05
CNAG_05885	3.3396	5.0745e-55	-3.40522	2.52922e-05
CNAG_01672	3.78499	3.51815e-69	-2.19982	3.06946e-05
CNAG_04086	2.03652	5.52145e-32	-2.49759	3.32692e-05
CNAG_00642	1.74887	7.14194e-23	-2.13445	3.60048e-05
CNAG_05364	1.74411	6.09056e-22	-2.18432	4.14575e-05
CNAG_05528	2.59739	3.24322e-20	-3.28891	4.16489e-05
CNAG_04003	3.31824	1.54831e-75	-3.12819	5.42294e-05
CNAG_05729	7.85235	7.20339e-144	-3.91312	5.51401e-05
CNAG_03856	3.72142	8.42313e-100	-2.05619	6.58844e-05
CNAG_05558	4.00687	9.07027e-89	-2.05128	6.7581e-05
CNAG_05924	2.69827	2.25033e-37	-2.21175	7.43731e-05
CNAG_01806	3.90207	2.22268e-77	-2.06467	7.47526e-05
CNAG_04376	2.95568	2.12918e-57	-2.69324	9.79385e-05
CNAG_05264	4.29982	4.8497e-116	-4.54747	0.000113509
CNAG_01349	1.92397	3.14329e-24	-2.08389	0.000126034
CNAG_07880	2.85924	1.33999e-45	-2.03279	0.000126863
CNAG_03733	2.54165	6.95931e-33	-2.02439	0.000142664
CNAG_05129	2.43924	5.24064e-28	-2.11479	0.000144501
CNAG_05009	1.61658	9.10515e-18	-1.95812	0.000152991
CNAG_03545	2.92361	1.31277e-56	-1.95905	0.000178036
CNAG_01668	1.29863	8.77735e-06	-2.8723	0.000181616
CNAG_06213	1.35181	4.88082e-11	-2.0653	0.000225378
CNAG_07687	1.53937	2.82471e-14	-1.99855	0.000225378
CNAG_03077	2.29432	1.73727e-15	-2.6413	0.00024442
CNAG_02229	1.77808	5.75327e-25	-1.92933	0.000253723
CNAG_06643	1.95779	1.41487e-27	-1.92698	0.000270495
CNAG_04963	2.38411	3.20624e-42	-1.90632	0.000273728
CNAG_04029	3.56694	8.92978e-83	-4.32012	0.000281009
CNAG_05861	4.17736	1.55191e-103	-1.91377	0.000310608
CNAG_05057	2.51524	2.44548e-28	-1.98297	0.000372395
CNAG_06060	2.41155	1.68793e-43	-1.83247	0.000410252
CNAG_03811	2.29929	1.21061e-36	-1.87965	0.000479736
CNAG_00242	3.10587	9.37181e-23	-2.22534	0.000499218
CNAG_06822	2.07735	2.86075e-23	-1.92749	0.000499218
CNAG_05522	4.38811	6.9646e-127	-1.83366	0.000526055
CNAG_01131	2.34855	6.13068e-39	-1.79743	0.000599094
CNAG_02658	2.37726	6.81858e-34	-1.83692	0.000679575
CNAG_03938	5.11569	4.16831e-131	-3.87025	0.000749707
CNAG_06715	2.50772	1.89518e-26	-2.04898	0.000901831
CNAG_05616	1.09492	8.8986e-10	-1.77975	0.00102472
CNAG_03390	1.41645	3.12718e-13	-1.78288	0.0011144
CNAG_01223	3.70893	3.53244e-97	-3.06317	0.00113557
CNAG_02027	1.18797	1.41988e-09	-1.78548	0.00123294
CNAG_01592	4.34948	7.08736e-112	-3.42071	0.00124408
CNAG_03366	5.54873	2.72525e-164	-1.71991	0.00128081
CNAG_00939	3.02898	1.35057e-50	-1.79986	0.00141462
CNAG_01048	2.60257	3.07046e-31	-1.73719	0.00144803
CNAG_00596	3.25952	1.35831e-72	-2.8062	0.0015752
CNAG_01149	2.5789	3.47151e-45	-1.6629	0.00194945
CNAG_07399	6.33025	4.79497e-114	-6.65325	0.00202512
CNAG_04635	1.05043	7.10067e-05	-2.50599	0.00211507
CNAG_01056	2.44828	5.46183e-45	-3.06181	0.00214327
CNAG_07757	1.94906	2.95641e-23	-1.68666	0.0022215
CNAG_03405	2.94694	1.16429e-62	-1.63941	0.00229131
CNAG_06310	3.6977	2.25187e-66	-1.67993	0.0023878
CNAG_07758	2.17351	1.11651e-35	-2.62087	0.00246841
CNAG_02934	1.42646	2.97198e-17	-1.64996	0.00273686
CNAG_02322	2.79544	5.35904e-48	-1.66067	0.00295643
CNAG_07675	1.31846	8.302e-12	-1.65766	0.00302293
CNAG_04761	1.2985	7.82075e-12	-1.70962	0.00333765
CNAG_05746	3.47515	7.44867e-39	-1.88635	0.0034266
CNAG_03305	1.97773	1.84904e-22	-1.63044	0.00347776
CNAG_01378	1.06704	4.84383e-10	-1.6017	0.00387994
CNAG_01255	1.65329	1.07779e-22	-1.58161	0.00443939
CNAG_07647	1.92049	8.53792e-24	-1.60269	0.0050378
CNAG_01965	4.50371	1.58121e-59	-1.65594	0.00526751
CNAG_03326	1.80617	7.15894e-24	-1.53313	0.007412
CNAG_00546	1.33356	7.21213e-15	-1.50634	0.00872423
CNAG_02504	1.47818	6.10444e-16	-1.52308	0.00917622
CNAG_04655	3.6278	8.92366e-74	-1.46965	0.00945369
CNAG_01723	2.32765	1.9447e-26	-1.56993	0.00972298

## Sheet: filamentation supressors
	Down on YPDvsV8		UP on WTvsznf2D
ID	logFC	P.Value	logFC	P.Value
CNAG_02840	-4.67755	5.70573e-19	3.27641	2.31664e-10
CNAG_04519	-1.12248	2.81171e-05	2.54522	2.67614e-06
CNAG_05320	-1.4781	7.00672e-09	2.10967	4.14575e-05
CNAG_02366	-1.52731	7.45241e-17	1.99008	0.000123348
CNAG_06205	-1.00596	7.00263e-08	1.82446	0.000426481
CNAG_05822	-1.09387	1.54941e-07	1.79702	0.00171567
CNAG_01761	-4.00552	1.3489e-110	1.61011	0.00339135
CNAG_05659	-2.00443	0.000770352	2.80115	0.00395444
CNAG_01627	-1.02753	2.35919e-08	1.49884	0.00678898
CNAG_01464	-5.8888	4.22141e-82	1.49476	0.00691503
CNAG_05583	-1.34448	7.66614e-10	1.52179	0.00797053
CNAG_06436	-1.58821	2.56688e-14	1.65792	0.00934035
