# Supplementary material for: PAS Domain Protein Pas3 Interacts with the Chromatin Modifier Bre1 in Regulating Cryptococcal Morphogenesis
Source: mBio. 2018 Nov 13;9(6):e02135-18. doi: 10.1128/mBio.02135-18 (PMC6234864; doi:10.1128/mBio.02135-18)
Supplement: TABLE S4 [file mbo005184156st4.xlsx]

## Sheet: filamentation activators
Table S4, DE genes of Pas3-regulated filamentation regulon
In H99	Up on YPDvsV8		Down on WTvspas3D
	logFC	P.Value	logFC	P.Value
CNAG_03938	5.11569	4.16831e-131	-3.9572	5.64132e-215
CNAG_02125	4.94259	1.80812e-117	-2.68067	9.04811e-154
CNAG_02087	4.88751	1.66298e-124	-2.42001	2.20479e-129
CNAG_02900	5.3317	4.20026e-128	-2.36049	1.24863e-112
CNAG_06449	3.25238	3.44343e-62	-2.35578	3.16026e-108
CNAG_05735	1.23996	1.5792e-13	-1.86468	6.14532e-108
CNAG_02848	4.11703	6.72989e-113	-1.5413	3.83599e-101
CNAG_06337	4.08745	3.34046e-95	-1.92116	2.25183e-99
CNAG_01527	6.52568	3.32126e-224	-1.82421	4.0203e-95
CNAG_05778	5.30325	4.45198e-158	-1.54509	1.71377e-94
CNAG_03224	3.37827	8.64087e-76	-1.70389	2.24103e-92
CNAG_01995	9.13389	5.45144e-259	-1.52187	3.71368e-88
CNAG_01446	2.70521	1.37821e-55	-1.4247	1.16519e-85
CNAG_06578	1.14169	6.25713e-12	-1.42318	4.27563e-85
CNAG_07982	3.86707	9.94971e-104	-1.36987	1.61297e-84
CNAG_00795	11.9138	0	-1.322	9.58309e-79
CNAG_05866	3.38617	2.28587e-75	-1.56077	7.31875e-78
CNAG_06814	4.48535	3.17898e-123	-1.41253	2.0376e-77
CNAG_04691	5.64697	2.32867e-174	-1.30378	2.03028e-71
CNAG_04873	2.78478	2.10259e-49	-1.79039	1.33789e-67
CNAG_05523	4.61475	4.19724e-130	-1.28364	2.02083e-67
CNAG_01796	1.47617	4.76586e-19	-1.19159	2.42776e-64
CNAG_00284	5.30016	4.86589e-151	-1.2959	5.71592e-63
CNAG_02805	2.84741	4.35899e-46	-1.8968	1.07503e-62
CNAG_06411	2.56177	3.00966e-49	-1.42038	2.07287e-61
CNAG_05833	5.33047	2.21437e-132	-1.45317	3.28696e-59
CNAG_00596	3.25952	1.35831e-72	-1.25879	4.49391e-57
CNAG_03830	1.13456	1.94767e-10	-1.63082	1.56452e-56
CNAG_06159	4.99962	1.53363e-142	-1.17449	9.54754e-55
CNAG_03366	5.54873	2.72525e-164	-1.15491	1.26553e-53
CNAG_00035	1.83513	1.4599e-22	-1.73034	1.32039e-53
CNAG_03983	1.1853	1.6903e-12	-1.24536	4.20723e-53
CNAG_04003	3.31824	1.54831e-75	-1.17833	5.11225e-52
CNAG_06561	5.10548	5.20001e-157	-1.10303	3.68452e-50
CNAG_01056	2.44828	5.46183e-45	-1.1659	1.48816e-48
CNAG_05693	5.24972	1.00594e-132	-1.26558	1.70031e-48
CNAG_03252	4.84755	2.03093e-112	-1.34502	9.13025e-47
CNAG_01131	2.34855	6.13068e-39	-1.28117	7.80692e-46
CNAG_02531	4.65175	1.31493e-109	-1.28509	8.55712e-46
CNAG_04007	7.00486	1.09997e-150	-1.38854	9.88713e-46
CNAG_00758	4.28716	8.51243e-89	-1.43404	3.45851e-45
CNAG_03703	4.40605	2.00324e-90	-1.46201	3.81854e-45
CNAG_04029	3.56694	8.92978e-83	-1.13178	1.1831e-44
CNAG_00915	3.31859	1.93346e-62	-1.39649	2.46702e-44
CNAG_03461	5.82526	1.52562e-177	-1.03253	5.15983e-44
CNAG_01672	3.78499	3.51815e-69	-1.5385	1.31816e-43
CNAG_00158	1.32846	7.35218e-15	-1.16479	3.42061e-43
CNAG_07443	3.08271	5.59065e-60	-1.24061	3.42061e-43
CNAG_01474	2.85624	1.53101e-56	-1.1061	5.42885e-42
CNAG_01004	3.12685	3.14954e-67	-1.06558	5.2603e-41
CNAG_01121	5.78258	5.03872e-161	-1.83096	1.64226e-40
CNAG_01612	1.69967	7.07874e-22	-1.20649	6.6834e-40
CNAG_05861	4.17736	1.55191e-103	-1.0599	2.34619e-39
CNAG_04970	1.47707	2.09503e-18	-1.07521	3.10242e-39
CNAG_04635	1.05043	7.10067e-05	-1.17432	4.06301e-39
CNAG_01299	3.01756	1.75491e-59	-1.11869	1.60227e-37
CNAG_03576	5.01036	2.24906e-121	-1.12478	2.65717e-36
CNAG_05364	1.74411	6.09056e-22	-1.17418	2.06243e-34
CNAG_01806	3.90207	2.22268e-77	-1.25592	2.18089e-34
CNAG_05010	1.64672	3.8744e-20	-1.14243	1.65372e-33
CNAG_02184	7.91589	8.02552e-199	-1.00341	1.9491e-33
CNAG_07687	1.53937	2.82471e-14	-1.6632	2.49793e-33
CNAG_07708	4.07489	2.67992e-95	-1.06965	5.35556e-33
CNAG_06132	3.35243	7.73011e-31	-2.63601	6.1933e-33
CNAG_07604	3.36175	3.28723e-68	-1.08378	1.13946e-32
CNAG_04707	4.02627	4.58825e-110	-1.07857	7.00353e-32
CNAG_00366	4.29455	6.91129e-85	-1.2254	9.33798e-32
CNAG_05786	1.99116	5.88931e-24	-1.3789	4.70614e-31
CNAG_06787	3.36739	2.62755e-58	-1.2127	1.91906e-28
CNAG_04890	3.93269	1.74853e-63	-1.3552	7.33001e-28
CNAG_02389	3.41081	3.29782e-63	-1.11917	8.29243e-28
CNAG_07399	6.33025	4.79497e-114	-1.26196	1.8696e-26
CNAG_00798	6.72428	2.47882e-126	-1.12061	1.52873e-25
CNAG_00653	3.18207	4.2421e-53	-1.14403	4.0066e-25
CNAG_05501	1.21232	2.43414e-09	-1.3672	4.68667e-23
CNAG_05009	1.61658	9.10515e-18	-1.06955	1.06421e-22
CNAG_01725	7.16185	6.29615e-210	-1.07912	1.59019e-19
CNAG_07399	6.33025	4.79497e-114	-1.39658	3.66076e-19
CNAG_07913	3.45343	2.39293e-40	-1.40645	3.73474e-18
CNAG_03524	2.99922	4.67857e-52	-1.07854	1.42609e-16
CNAG_03733	2.54165	6.95931e-33	-1.03137	2.63033e-16
CNAG_06213	1.35181	4.88082e-11	-1.10252	8.50472e-16
CNAG_01965	4.50371	1.58121e-59	-1.18579	1.11543e-15
CNAG_03204	1.47376	3.37278e-18	-1.05613	1.8854e-13
CNAG_03056	1.38441	9.69131e-11	-1.04722	1.90325e-12
CNAG_07795	1.0734	3.84159e-05	-1.53283	1.2586e-11
CNAG_02483	2.89009	9.10938e-28	-1.12487	1.55879e-10
CNAG_01668	1.29863	8.77735e-06	-1.60085	2.30688e-10
CNAG_03630	2.22716	4.64002e-11	-1.71187	1.078e-09
CNAG_01047	2.40601	6.08566e-19	-1.17718	1.27644e-09
CNAG_05471	4.24605	4.23197e-47	-1.37518	7.03237e-09
CNAG_00974	2.76566	5.22578e-13	-1.61828	7.25262e-08
CNAG_05330	3.33397	1.7345e-14	-1.6946	1.18884e-06
CNAG_06527	3.33397	1.7345e-14	-1.6946	1.18884e-06
CNAG_05336	7.42851	3.76507e-40	-1.26184	1.22265e-05
CNAG_02321	1.71161	0.000162379	-1.01349	0.000880121

## Sheet: filamentation supressors
	Down on YPDvsV8		Up on WTvspas3D
In H99	logFC	P.Value	logFC	P.Value
CNAG_06242	-4.68239	1.98947e-05	2.48927	4.64356e-102
CNAG_05159	-3.03348	1.29936e-08	5.05826	7.83474e-98
CNAG_06785	-1.31996	4.72178e-11	2.88716	5.54805e-70
CNAG_04189	-1.8463	8.20012e-29	1.10391	5.94821e-51
CNAG_06027	-1.51844	7.95851e-07	1.97178	7.43388e-45
CNAG_04375	-1.87206	8.04238e-26	1.38356	2.17703e-42
CNAG_04397	-1.24786	8.33492e-13	1.18472	3.24601e-38
CNAG_04257	-1.4423	4.11161e-17	1.13531	3.85913e-38
CNAG_06241	-4.05566	0.00257034	1.82795	7.94396e-34
CNAG_04519	-1.12248	2.81171e-05	1.21972	1.90305e-32
CNAG_06205	-1.00596	7.00263e-08	1.05235	1.02423e-30
CNAG_04259	-1.29936	1.53362e-05	1.23232	1.24039e-29
CNAG_04295	-1.27216	1.34251e-10	1.05397	5.40857e-28
CNAG_04358	-1.39978	2.91364e-09	1.13846	1.44101e-25
CNAG_04235	-1.01388	4.47537e-08	1.07904	3.73825e-24
CNAG_04193	-1.09063	0.00321548	1.08155	4.01734e-24
CNAG_04438	-1.02404	5.19957e-08	1.13182	5.28587e-24
CNAG_07549	-1.28174	3.8368e-08	1.65271	1.34159e-23
CNAG_04523	-1.84903	1.64236e-20	1.4155	3.38451e-23
CNAG_04236	-1.68389	4.56247e-05	1.48088	6.71894e-23
CNAG_04108	-2.16922	3.05919e-08	1.42365	7.89195e-23
CNAG_07776	-1.30043	1.28395e-11	1.16515	9.35499e-22
CNAG_04182	-1.21323	2.17228e-11	1.00191	1.31028e-21
CNAG_04351	-2.2015	1.13092e-20	1.8164	5.99666e-21
CNAG_04447	-1.78893	3.72297e-21	1.14425	3.795e-19
CNAG_04378	-1.5199	3.82353e-20	1.10422	1.50736e-18
CNAG_04475	-2.12232	1.07312e-29	1.11718	2.74632e-18
CNAG_04287	-1.16675	4.71294e-09	1.08322	2.31592e-16
CNAG_04400	-1.43829	3.91064e-13	1.07591	3.58091e-15
CNAG_04167	-1.8448	1.84458e-15	1.42937	6.70483e-14
CNAG_07775	-1.13697	0.00200331	1.00204	1.0306e-13
CNAG_05312	-1.23141	0.000300871	2.28399	8.15124e-12
CNAG_03005	-2.02457	2.39651e-22	1.07707	2.98977e-10
CNAG_04106	-1.54453	4.57981e-06	1.09657	3.69953e-08
CNAG_00654	-2.72025	0.00042684	1.58257	1.7469e-07
CNAG_04395	-1.76594	1.87755e-12	1.12384	1.33599e-06
CNAG_06672	-5.55855	0.00170962	1.15913	9.42784e-06
CNAG_04109	-1.91583	1.73571e-05	1.87942	1.169e-05
CNAG_05369	-3.93105	7.40286e-41	1.12222	5.1628e-05
