# Supplementary material for: PAS Domain Protein Pas3 Interacts with the Chromatin Modifier Bre1 in Regulating Cryptococcal Morphogenesis
Source: mBio. 2018 Nov 13;9(6):e02135-18. doi: 10.1128/mBio.02135-18 (PMC6234864; doi:10.1128/mBio.02135-18)
Supplement: TABLE S5 [file mbo005184156st5.xlsx]

## Sheet: filamentation activators
Note: The genes that are highlighted with light green color are the potential Znf2-regulated targets.
	Up on YPDvsV8		Down on WTvsbre1D
Homolog_H99	log2FoldChange	padj	log2FoldChange	padj
CNAG_03224	3.37827	8.64087e-76	-1.81225	1.97248e-116
CNAG_04963	2.38411	3.20624e-42	-1.84385	6.39608e-113
CNAG_07407	5.75836	1.42794e-189	-1.45048	6.95616e-113
CNAG_00795	11.9138	0	-1.36508	9.3266e-100
CNAG_01796	1.47617	4.76586e-19	-1.36549	6.13994e-99
CNAG_04691	5.64697	2.32867e-174	-1.35025	1.2038e-89
CNAG_03938	5.11569	4.16831e-131	-1.77104	2.78054e-86
CNAG_01995	9.13389	5.45144e-259	-1.37578	1.99098e-85
CNAG_03856	3.72142	8.42313e-100	-1.17587	1.04895e-79
CNAG_07982	3.86707	9.94971e-104	-1.24271	1.1854e-79
CNAG_06159	4.99962	1.53363e-142	-1.21996	2.91472e-68
CNAG_01562	3.18208	1.61802e-75	-1.11833	1.29174e-65
CNAG_03021	5.63316	2.30753e-144	-1.38581	7.48365e-64
CNAG_03461	5.82526	1.52562e-177	-1.10702	5.73451e-59
CNAG_05778	5.30325	4.45198e-158	-1.09203	2.89239e-58
CNAG_07708	4.07489	2.67992e-95	-1.37211	2.89239e-58
CNAG_02087	4.88751	1.66298e-124	-1.39097	4.89351e-58
CNAG_03405	2.94694	1.16429e-62	-1.13702	3.77729e-55
CNAG_01223	3.70893	3.53244e-97	-1.00572	1.72395e-54
CNAG_02125	4.94259	1.80812e-117	-1.33778	7.37267e-53
CNAG_05861	4.17736	1.55191e-103	-1.15801	2.11118e-52
CNAG_08025	2.3891	1.73137e-41	-1.19577	3.8004e-52
CNAG_06795	3.06185	8.19983e-55	-1.48727	6.08437e-51
CNAG_01527	6.52568	3.32126e-224	-1.11081	8.73827e-48
CNAG_06516	2.2815	3.2817e-41	-1.12491	1.12352e-47
CNAG_04142	4.62459	6.36053e-136	-1.07542	2.2754e-47
CNAG_06449	3.25238	3.44343e-62	-1.33759	9.13648e-47
CNAG_05302	3.59656	4.32862e-76	-1.21082	7.26015e-45
CNAG_01056	2.44828	5.46183e-45	-1.02205	1.70953e-44
CNAG_04376	2.95568	2.12918e-57	-1.15156	1.33536e-43
CNAG_00758	4.28716	8.51243e-89	-1.32196	4.11602e-43
CNAG_00122	4.78368	4.43586e-108	-1.23387	1.3709e-42
CNAG_05608	2.61568	3.43227e-46	-1.10273	9.49515e-40
CNAG_03635	5.27431	1.21104e-139	-1.01301	1.7326e-39
CNAG_02883	1.90315	9.80044e-28	-1.02822	1.29091e-38
CNAG_03576	5.01036	2.24906e-121	-1.09116	1.55815e-38
CNAG_06787	3.36739	2.62755e-58	-1.35537	3.70805e-37
CNAG_03366	5.54873	2.72525e-164	-1.17733	4.05674e-37
CNAG_04970	1.47707	2.09503e-18	-1.02804	1.00807e-36
CNAG_04635	1.05043	7.10067e-05	-1.06506	1.33763e-36
CNAG_03848	3.28517	1.01879e-52	-1.45404	3.07752e-36
CNAG_04873	2.78478	2.10259e-49	-1.11377	5.4351e-35
CNAG_05522	4.38811	6.9646e-127	-1.35207	1.42217e-34
CNAG_00642	1.74887	7.14194e-23	-1.01081	3.29321e-32
CNAG_03252	4.84755	2.03093e-112	-1.02139	5.60553e-32
CNAG_03703	4.40605	2.00324e-90	-1.07483	6.10552e-29
CNAG_01672	3.78499	3.51815e-69	-1.15463	1.07218e-28
CNAG_00915	3.31859	1.93346e-62	-1.02769	2.71492e-28
CNAG_01592	4.34948	7.08736e-112	-1.05037	1.34981e-27
CNAG_00192	3.2574	1.22646e-56	-1.09656	5.03507e-27
CNAG_00366	4.29455	6.91129e-85	-1.06877	1.03456e-26
CNAG_07604	3.36175	3.28723e-68	-1.20827	1.15339e-26
CNAG_02805	2.84741	4.35899e-46	-1.07186	3.78565e-26
CNAG_00359	2.34807	1.68616e-28	-1.33637	1.13343e-24
CNAG_01193	2.57452	7.68684e-39	-1.03702	5.74282e-24
CNAG_06808	5.23273	2.96015e-163	-1.07669	1.53979e-22
CNAG_06802	2.66527	1.29038e-24	-1.79503	3.51575e-22
CNAG_04003	3.31824	1.54831e-75	-1.66076	2.38151e-20
CNAG_01121	5.78258	5.03872e-161	-1.03947	4.32571e-20
CNAG_03733	2.54165	6.95931e-33	-1.08156	1.63265e-18
CNAG_01725	7.16185	6.29615e-210	-1.05717	1.9268e-16
CNAG_03204	1.47376	3.37278e-18	-1.11129	8.57004e-15
CNAG_01506	1.20714	6.12738e-08	-1.28119	1.38543e-13
CNAG_06383	1.29089	1.56852e-09	-1.01997	2.61e-12
CNAG_07399	6.33025	4.79497e-114	-1.0365	9.45813e-12
CNAG_03327	2.6399	2.36731e-13	-1.42685	4.32192e-07
CNAG_03617	2.78727	1.99028e-15	-1.19513	5.34862e-06
CNAG_07779	1.11192	0.00646052	-1.71297	3.25794e-05

## Sheet: filamentation suppressors
	Up on YPDvsV8		Down on WTvsbre1D
Homolog_H99	log2FoldChange	padj	log2FoldChange	padj
CNAG_00485	-2.88912	5.05251e-46	1.17013	4.83816e-24
CNAG_00587	-1.49267	0.00207175	1.90222	9.37583e-61
CNAG_00588	-6.95441	9.84228e-06	3.70394	1.33972e-125
CNAG_00591	-2.14206	1.06667e-08	1.07479	0.00175178
CNAG_00979	-1.62056	0.0068304	1.7922	1.30818e-16
CNAG_01321	-1.59528	1.16599e-21	1.06568	4.3934e-10
CNAG_01751	-1.08398	1.09477e-09	1.42948	1.1098e-57
CNAG_01873	-2.88672	2.76417e-20	2.04559	7.60672e-10
CNAG_02526	-2.10324	2.2219e-34	1.05709	1.01402e-34
CNAG_02840	-4.67755	5.70573e-19	1.10779	0.000493808
CNAG_02864	-1.31193	0.00430427	1.75994	1.60955e-36
CNAG_03492	-1.07168	0.000445639	1.51059	4.04481e-10
CNAG_03650	-5.62555	0.000136555	1.03635	0.000609009
CNAG_03744	-3.4095	1.43411e-36	1.00604	0.00971625
CNAG_04105	-2.35249	0.00172531	1.674	0.00169816
CNAG_04109	-1.91583	1.73571e-05	2.24675	7.87337e-09
CNAG_04657	-4.62102	4.33428e-17	1.29691	1.16924e-06
CNAG_04891	-2.59145	0.000414574	1.66128	8.02746e-79
CNAG_05021	-2.05407	6.71827e-05	3.58336	1.14954e-24
CNAG_06102	-2.38506	1.69415e-06	1.20994	4.93961e-08
CNAG_06296	-4.06985	5.12313e-46	1.7502	6.26214e-06
CNAG_06302	-2.18178	3.37805e-10	1.26272	7.48965e-21
CNAG_06453	-2.25916	2.67745e-39	1.24026	1.2827e-17
CNAG_06577	-2.67222	4.90738e-06	1.09433	8.26386e-06
CNAG_06596	-3.65885	1.19206e-14	1.14603	1.7248e-07
CNAG_06672	-5.55855	0.00170962	1.99361	1.68643e-21
CNAG_07544	-1.09195	0.0004294	1.54487	3.87732e-29
